# Supplementary material for: Analyzing the pathogenesis of systemic lupus erythematosus complicated by atherosclerosis using transcriptome data
Source: Front Immunol. 2022 Jul 22;13:935545. doi: 10.3389/fimmu.2022.935545 (PMC9354579; doi:10.3389/fimmu.2022.935545)
Supplement: Supplementary File 1 — The differentially expressed genes of GSE50772. [file Table_1.xls]

id	logFC	AveExpr	t	P.Value	adj.P.Val	B
RPS4Y1	-3.737282418	6.775729187	-5.469173795	4.84E-07	8.26E-06	5.983024704
LOC200772	-3.067931658	5.980756536	-6.878231575	1.13E-09	5.92E-08	11.83122181
KDM5D	-2.791170724	6.04048401	-5.535393677	3.68E-07	6.57E-06	6.246195738
USP9Y	-2.310792887	5.259589897	-4.941096328	4.08E-06	4.83E-05	3.939120411
EIF1AY	-2.195193447	4.843263174	-4.140747034	8.40E-05	0.000609388	1.06383751
DSC1	-2.172414983	5.458203089	-5.133300683	1.90E-06	2.53E-05	4.671147385
PRO0471	-2.022250072	5.303251306	-5.771427956	1.37E-07	2.89E-06	7.195306187
ITGB8	-1.952503368	5.132652949	-4.212173016	6.49E-05	0.000489273	1.307855769
TRPC1	-1.950945614	5.742718292	-5.548284974	3.49E-07	6.29E-06	6.297591682
GPR125	-1.885119131	4.825724996	-6.964704115	7.72E-10	4.43E-08	12.203344
LRRC37A2	-1.883468736	5.102129042	-7.553262754	5.51E-11	6.01E-09	14.76173972
DDX3Y	-1.876396036	6.29231438	-4.730034266	9.31E-06	9.72E-05	3.152508906
KCNV1	-1.848470365	4.831758035	-5.449853223	5.25E-07	8.80E-06	5.906509391
FCER1A	-1.790518875	10.97478556	-3.772354657	0.000305517	0.001795119	-0.1505115
KLRC4	-1.762884097	7.111175127	-6.114081075	3.20E-08	8.95E-07	8.601032392
NRP1	-1.752932822	5.040418562	-4.344639124	3.99E-05	0.000327181	1.767364289
BTBD18	-1.730554414	5.102257442	-6.205296664	2.16E-08	6.49E-07	8.980237421
TXLNGY	-1.722754163	6.652937755	-5.52562461	3.84E-07	6.79E-06	6.207282891
SUPT16H	-1.717152	8.37206787	-4.71854304	9.73E-06	0.000100901	3.110226804
SCD5	-1.713162354	7.5267609	-8.315621657	1.73E-12	4.57E-10	18.11962689
FLJ11292	-1.711681872	6.624163181	-5.760561211	1.44E-07	3.01E-06	7.15124698
LTK	-1.686843498	6.206100823	-6.202188733	2.19E-08	6.55E-07	8.967284911
LOC100131860	-1.674508477	4.489114864	-5.548337118	3.49E-07	6.29E-06	6.297799683
TRPM7	-1.657050141	6.893034937	-5.835979659	1.05E-07	2.32E-06	7.457721126
LOC100129917	-1.654780737	5.428238247	-5.64679533	2.32E-07	4.53E-06	6.692052793
ZNF549	-1.631642539	5.481513014	-5.315403674	9.10E-07	1.38E-05	5.377513825
LOC100130744	-1.631419158	5.648284406	-5.024860362	2.93E-06	3.65E-05	4.256370739
LINC00996	-1.606745158	5.440675452	-5.232455039	1.27E-06	1.83E-05	5.054273852
NKX6-2	-1.576996163	5.333410528	-4.033825449	0.000123058	0.0008445	0.703622085
AASS	-1.56817437	5.796139934	-4.494030579	2.29E-05	0.000203972	2.296028591
MYBL1	-1.536624987	10.27612831	-7.820397257	1.65E-11	2.35E-09	15.93431395
SLC25A18	-1.528417903	4.76400049	-5.04511098	2.70E-06	3.41E-05	4.333484106
CCDC91	-1.5207471	8.138063694	-7.710751878	2.70E-11	3.45E-09	15.45236214
LINC00260	-1.520517395	6.717019191	-5.542166472	3.58E-07	6.43E-06	6.273191432
LRRC69	-1.520090916	6.112592582	-5.889503107	8.35E-08	1.92E-06	7.67618207
A2M-AS1	-1.495316289	8.094901301	-8.278044036	2.05E-12	5.07E-10	17.95344008
ELOVL4	-1.472662632	4.635111153	-4.009541324	0.000134101	0.000904833	0.622674092
AKAP12	-1.448402416	7.388587826	-3.958152117	0.00016069	0.001055073	0.452449103
RASEF	-1.445681144	9.974070136	-6.770978397	1.82E-09	8.70E-08	11.37128487
B3GNT6	-1.443855834	5.150983306	-5.402731878	6.37E-07	1.03E-05	5.720412944
MPZL3	-1.441024349	7.051909523	-5.755583174	1.47E-07	3.06E-06	7.131074854
ESR1	-1.429265977	5.451698328	-4.267557627	5.30E-05	0.000415091	1.49889346
BCORP1	-1.424234355	5.437505889	-4.431548881	2.89E-05	0.000248708	2.073604083
MED6	-1.402230828	8.033930411	-7.42350717	9.89E-11	9.07E-09	14.19438956
AGAP1	-1.399552169	6.993423664	-5.814409721	1.15E-07	2.51E-06	7.369904907
CAPS2	-1.3977363	4.311929265	-4.013646083	0.00013217	0.000893365	0.636334015
DTHD1	-1.391372994	4.790015694	-4.533538027	1.97E-05	0.000181189	2.437624328
IL23R	-1.390742947	5.024330139	-4.074435038	0.000106514	0.000745828	0.839708619
LOC286114	-1.388525416	5.063421518	-5.32680535	8.69E-07	1.33E-05	5.422134171
KIF21A	-1.385785339	7.775515484	-7.024389879	5.92E-10	3.58E-08	12.4608316
KLRAP1	-1.367299818	6.103816213	-4.394967278	3.31E-05	0.000279294	1.944252486
PLXDC1	-1.363697546	8.311080468	-8.680911371	3.27E-13	1.26E-10	19.73674321
SORCS3	-1.361841484	3.576110751	-3.99841556	0.000139473	0.000936751	0.585696197
CNN3	-1.355784588	5.779143048	-3.970311349	0.000153977	0.001020023	0.492593545
LOC100131541	-1.353751471	8.840167485	-6.252905997	1.76E-08	5.48E-07	9.178928782
ADAM33	-1.346468866	7.963974834	-4.868030692	5.44E-06	6.19E-05	3.66470124
GRIP1	-1.335063886	5.896602134	-5.209591169	1.40E-06	1.97E-05	4.965609344
LRP6	-1.333329611	5.551950058	-3.890538619	0.000203446	0.001286731	0.230735799
FAM150B	-1.327424497	5.102199395	-4.142846943	8.34E-05	0.000606012	1.070973326
N4BP2L2	-1.322360953	11.23073267	-8.036076698	6.18E-12	1.18E-09	16.88459622
CUX2	-1.321479746	5.597811642	-5.18476527	1.55E-06	2.14E-05	4.869551866
ZNF732	-1.321171021	2.796252494	-4.214436188	6.43E-05	0.000485985	1.315631143
PDCD4	-1.317765906	6.988736119	-7.845020243	1.47E-11	2.17E-09	16.04266014
POLK	-1.316675734	9.452674699	-6.21071439	2.11E-08	6.39E-07	9.002821488
PARD6B	-1.315936442	6.169600882	-3.959935408	0.000159688	0.001049567	0.458331581
TC2N	-1.313989574	9.6359634	-6.158946187	2.64E-08	7.58E-07	8.787301783
MS4A2	-1.312214488	7.23681158	-3.49664272	0.000765775	0.003837632	-1.007436843
GAD2	-1.308092903	5.857377706	-3.948224462	0.000166379	0.001085769	0.419733665
F2R	-1.302288768	9.526697838	-5.63911468	2.39E-07	4.65E-06	6.661190232
FOXD1	-1.301789769	4.694631158	-4.202647447	6.72E-05	0.000504536	1.275158748
PMP22	-1.300467566	6.145261607	-4.542336633	1.91E-05	0.000176523	2.469258342
ZNF566	-1.296336189	6.844251529	-6.777340171	1.77E-09	8.57E-08	11.39851434
HRH4	-1.294292896	6.98805616	-4.328095887	4.24E-05	0.000344649	1.709493712
GK5	-1.291724279	8.236515048	-7.038491832	5.56E-10	3.39E-08	12.52174151
RAVER2	-1.290466761	5.070975657	-4.206676954	6.62E-05	0.000497599	1.288984497
REV3L	-1.289987033	8.057365329	-6.090994915	3.53E-08	9.69E-07	8.505373066
LOC221122	-1.279679942	5.760626391	-4.887478169	5.04E-06	5.78E-05	3.737527904
LOC283887	-1.277303967	6.239562702	-5.684407926	1.98E-07	3.95E-06	6.843445203
HOXB-AS1	-1.275749577	7.557558191	-6.467780413	6.91E-09	2.59E-07	10.08183199
KIAA0754	-1.271634891	7.558927118	-7.586495516	4.74E-11	5.41E-09	14.9072987
TRDN	-1.268711055	3.871415471	-3.549497296	0.000644225	0.003315517	-0.846795433
LINC00969	-1.265821679	9.165450342	-7.414918711	1.03E-10	9.24E-09	14.15689486
ZNF782	-1.261214734	6.856278767	-6.254357264	1.75E-08	5.45E-07	9.184993525
C11orf80	-1.260683626	7.350883649	-4.337567525	4.10E-05	0.000334787	1.742610153
TPPP3	-1.256932348	5.89383337	-3.363979276	0.001173285	0.005526534	-1.402778171
ZNF681	-1.247032238	5.948900011	-4.324244343	4.31E-05	0.000348257	1.696040062
NOG	-1.246610136	8.144578042	-4.435273495	2.85E-05	0.000246371	2.086810615
INPP5B	-1.246147846	7.157412006	-4.969712772	3.65E-06	4.38E-05	4.047188818
RECK	-1.24483944	8.92550769	-7.442440699	9.09E-11	8.50E-09	14.27707408
HNRNPU-AS1	-1.241555621	9.963854254	-8.759224529	2.28E-13	9.58E-11	20.08363033
TNFRSF21	-1.237182202	6.209281555	-3.347181079	0.0012375	0.005768421	-1.452021364
GP2	-1.236077675	5.997634516	-4.503339933	2.21E-05	0.000198324	2.329327408
SAV1	-1.232986764	9.317498585	-6.425895707	8.30E-09	2.99E-07	9.905073427
DLG5	-1.23195911	6.907196887	-4.708413655	1.01E-05	0.000104023	3.073003572
LOC441454	-1.228151377	4.079361176	-3.847672326	0.000235977	0.001452931	0.091519291
ZBED9	-1.225188962	4.854756177	-3.591779819	0.00056039	0.002958269	-0.717025296
BTNL9	-1.217091947	6.096669789	-4.022573512	0.000128062	0.000873555	0.666074952
LOC100133315	-1.213114241	7.020666085	-5.697238574	1.88E-07	3.77E-06	6.895185783
PTGDS	-1.210769236	10.14560809	-4.022081309	0.000128285	0.000874151	0.664434081
FEZ1	-1.210447602	7.606903579	-6.313043092	1.36E-08	4.40E-07	9.430629905
CRY2	-1.208953356	6.876247462	-4.435147996	2.85E-05	0.000246376	2.086365518
LINC00304	-1.204749692	5.52472474	-4.069313464	0.000108476	0.000758191	0.822496399
BRF1	-1.202562159	6.819340941	-5.256043809	1.16E-06	1.69E-05	5.145947158
CCNT2-AS1	-1.201923669	4.102759977	-4.181162607	7.26E-05	0.000539076	1.20158425
DSP	-1.197959785	6.848470064	-3.377261126	0.001124746	0.005339634	-1.363711865
CEP131	-1.196547765	6.129854591	-4.03171288	0.000123983	0.000849337	0.696567261
ZNF835	-1.19348978	4.846423501	-3.048828806	0.003098283	0.012336834	-2.294937344
ZNF781	-1.185423658	5.65244185	-4.596771258	1.55E-05	0.000148429	2.665766665
PRSS35	-1.184871176	4.96633726	-4.341333884	4.04E-05	0.000330724	1.7557912
RNF165	-1.184545296	6.567125292	-4.571122444	1.71E-05	0.000161724	2.573004507
HSD3B1	-1.183956062	4.883542509	-4.250870952	5.64E-05	0.000435885	1.44117056
SENP7	-1.181929183	9.547763425	-5.657264439	2.22E-07	4.37E-06	6.734148745
PAIP2B	-1.180960171	7.32145061	-4.540518541	1.92E-05	0.000177486	2.462718717
TCP11L2	-1.17977523	8.213170155	-7.925919235	1.02E-11	1.67E-09	16.39890337
IRGM	-1.177722641	3.899488246	-4.005753492	0.000135908	0.000915418	0.610077081
LOXL1-AS1	-1.170089815	6.732063789	-4.609846227	1.48E-05	0.000142705	2.713169799
FAM229A	-1.163878163	4.776220234	-5.108751511	2.10E-06	2.74E-05	4.576855261
N4BP2L2-IT2	-1.160989883	7.347417905	-5.903328428	7.87E-08	1.84E-06	7.732738083
PCNX	-1.156091595	9.23914464	-4.399699428	3.26E-05	0.000274814	1.960948565
FGF9	-1.154870626	7.086391294	-4.389135134	3.39E-05	0.000284543	1.923690441
SLC38A11	-1.154433433	6.632957351	-4.383455643	3.46E-05	0.000289473	1.903682612
NCKAP5L	-1.151181989	6.461114818	-3.843307598	0.000239555	0.001470267	0.077403303
TAS2R10	-1.1505195	5.780224536	-4.750963004	8.58E-06	9.08E-05	3.229664287
PMEPA1	-1.149676572	6.207996497	-3.000234093	0.003578915	0.013861379	-2.42638287
CREBZF	-1.14517558	9.386666557	-8.02907554	6.38E-12	1.18E-09	16.85370843
LOC283588	-1.144734563	6.809502455	-7.813803193	1.70E-11	2.37E-09	15.90530557
WNT16	-1.142263711	5.844069992	-4.039037709	0.000120804	0.000833482	0.721038617
PPIP5K1	-1.141097666	6.628236427	-4.85760063	5.67E-06	6.39E-05	3.625707483
PTGDR	-1.135009793	9.248444678	-6.290528638	1.49E-08	4.76E-07	9.336303103
TNFSF11	-1.134464354	4.838356249	-2.941938286	0.004246355	0.016024797	-2.581841803
CYP2E1	-1.132891704	6.137155918	-4.729494329	9.32E-06	9.73E-05	3.150520911
EFCAB13	-1.131740076	6.199534662	-4.741863679	8.89E-06	9.36E-05	3.196095544
LINC00877	-1.131409222	6.957355297	-3.136687231	0.002378133	0.009914211	-2.053062047
MGC4859	-1.128222925	4.623244693	-3.518334487	0.000713476	0.003617844	-0.941722012
CPA3	-1.127520085	9.063711589	-3.248902429	0.001684465	0.00747428	-1.736369808
ISM1	-1.127384826	6.156926174	-3.367969951	0.001158497	0.005473024	-1.391052426
ZNF702P	-1.123972548	6.20405706	-4.670948365	1.17E-05	0.00011708	2.935720192
SYCP2L	-1.118962612	4.855323975	-3.588433774	0.000566628	0.00298501	-0.727335209
LINC00606	-1.118523142	3.573862718	-3.582410849	0.000578022	0.00303556	-0.745875694
DDR1-AS1	-1.116669301	7.150687163	-5.328518727	8.63E-07	1.32E-05	5.428843361
ANKRD12	-1.116404012	10.0891963	-6.193631069	2.27E-08	6.72E-07	8.931631804
CCDC65	-1.114483948	7.729571044	-4.287811119	4.92E-05	0.000389865	1.569145219
PKD1P1	-1.111989807	6.532256514	-3.476583195	0.000817347	0.004059743	-1.067941069
RAD54L2	-1.111093752	6.739522054	-5.634136307	2.44E-07	4.73E-06	6.641195584
ANKRD36B	-1.109149493	10.10520714	-7.080495597	4.61E-10	2.95E-08	12.70332789
LOC54944	-1.108789932	4.219973349	-4.505185266	2.19E-05	0.000197043	2.335932877
ARID2	-1.107360323	8.80440966	-7.338260795	1.45E-10	1.19E-08	13.82256867
TINAGL1	-1.106696265	6.046972628	-4.036949464	0.000121702	0.000838479	0.714059055
PWAR5	-1.105491691	6.59722213	-8.145254109	3.76E-12	7.93E-10	17.36656726
CRIP2	-1.102885191	7.472136651	-4.501733529	2.22E-05	0.000199157	2.323578508
PLXNA1	-1.102525209	6.406456177	-3.455851099	0.000874087	0.004307664	-1.130204142
XRRA1	-1.102273058	6.513712619	-3.327860608	0.001315441	0.006076751	-1.508428522
PM20D2	-1.101930457	9.85048031	-4.417777187	3.04E-05	0.000259851	2.024831437
TTTY15	-1.098902877	6.375821723	-4.033853426	0.000123046	0.0008445	0.70371553
PRKY	-1.098599967	7.879034942	-5.899861546	7.99E-08	1.87E-06	7.71855108
MPZL2	-1.098512582	6.807691008	-4.167762788	7.62E-05	0.000564523	1.155818967
TPH1	-1.097823757	4.918504882	-3.508720047	0.000736225	0.003713671	-0.970885538
INPP4B	-1.095490742	9.766602707	-4.729387057	9.33E-06	9.73E-05	3.150125962
NTN4	-1.094344881	4.689324384	-3.399589364	0.001047381	0.005034323	-1.297777294
ITGA6	-1.094047681	9.98331219	-5.877497611	8.78E-08	2.00E-06	7.627112428
FZD10-AS1	-1.092786229	6.23143238	-3.810197108	0.000268437	0.001618683	-0.029319851
CBR3-AS1	-1.091958356	6.545907636	-3.955407172	0.000162244	0.001063317	0.443397936
SGK494	-1.091179965	7.892767175	-7.288067558	1.82E-10	1.40E-08	13.60400658
LINC00276	-1.08868075	3.128015114	-3.651067675	0.000460102	0.002513633	-0.533202112
EPPK1	-1.087996242	7.363059405	-4.863570234	5.54E-06	6.28E-05	3.648019867
FASTKD2	-1.085821149	7.457270295	-7.760804733	2.16E-11	2.83E-09	15.67226516
MLF1	-1.084427259	6.275989263	-3.911862885	0.000188906	0.001207845	0.300381651
TIMM8A	-1.082666118	5.795910581	-4.588625623	1.60E-05	0.000152494	2.636274248
MAMDC2-AS1	-1.080811847	5.146036036	-3.497791416	0.000762917	0.003827287	-1.003964365
AKAP9	-1.079151916	8.572654774	-5.672405099	2.08E-07	4.15E-06	6.795087204
ITPKB	-1.07881627	9.332773649	-5.986799137	5.52E-08	1.39E-06	8.075274809
FLJ35934	-1.074991487	7.000061665	-6.092704875	3.51E-08	9.65E-07	8.512453967
LINC00928	-1.074431538	6.422136843	-3.698463802	0.000392449	0.00220577	-0.384706799
CLDN15	-1.074337715	7.510489665	-3.90811535	0.000191387	0.001221577	0.288123342
NRCAM	-1.073765665	6.020964136	-4.167368251	7.63E-05	0.000565111	1.154472906
ZNF649	-1.073429394	6.460384854	-4.153027618	8.04E-05	0.000588562	1.105601894
KRT5	-1.072752063	5.588874383	-3.949473758	0.000165652	0.001082022	0.423847539
RAB11FIP3	-1.071315053	9.011720306	-7.457670913	8.48E-11	8.18E-09	14.34361177
PCED1B-AS1	-1.06802164	9.003871239	-6.281463035	1.55E-08	4.92E-07	9.298353209
OR2M4	-1.066936319	4.958768051	-3.293674314	0.001464769	0.006638448	-1.607630962
TUBE1	-1.065859877	8.845182089	-5.925393149	7.17E-08	1.71E-06	7.823105671
C6orf25	-1.06521396	7.352054794	-3.421236131	0.000977188	0.004738267	-1.23354546
PGBD1	-1.064865775	4.135877361	-3.383885062	0.001101251	0.005250066	-1.344185532
KRT72	-1.064633903	6.57849894	-3.259124564	0.001631742	0.007283914	-1.707095322
LINC00685	-1.06295261	7.50548238	-5.722784313	1.69E-07	3.45E-06	6.998345671
PYHIN1	-1.061374582	10.35859434	-4.92035907	4.43E-06	5.18E-05	3.861013854
ERBB4	-1.060677055	6.066049416	-3.486941619	0.00079032	0.003944845	-1.036729608
KLHL13	-1.060632742	5.403055255	-3.442543711	0.000912445	0.004469286	-1.170024003
COL6A2	-1.059847738	7.790126311	-4.521046701	2.07E-05	0.000187615	2.392775835
HOOK1	-1.059092716	7.832029052	-5.212210833	1.38E-06	1.95E-05	4.975758593
SFXN1	-1.055747539	8.274426575	-6.376175535	1.03E-08	3.55E-07	9.695714264
USP45	-1.055451035	7.638094206	-6.225553162	1.98E-08	6.06E-07	9.06471216
LOC100134368	-1.05499031	4.827217426	-3.476835697	0.000816678	0.004057929	-1.067181059
ENPP5	-1.052438446	7.061317509	-4.174722934	7.43E-05	0.000551032	1.179578663
TAS2R19	-1.051640709	5.387012547	-3.88655603	0.000206277	0.00129995	0.217757213
REG3A	-1.050115336	5.589880633	-3.667475089	0.000435517	0.002403694	-0.481950635
NPHP3	-1.049206344	9.463676179	-6.433977587	8.01E-09	2.94E-07	9.939152296
CTA-390C10.10	-1.04728715	6.045883817	-3.763232573	0.000315159	0.001841117	-0.179599275
COL24A1	-1.046692269	3.879433587	-3.188158786	0.002032152	0.008739521	-1.908869117
F11	-1.046560437	5.642961234	-4.050953278	0.000115799	0.000802976	0.760909652
SEPSECS-AS1	-1.044204372	7.252135305	-5.049436659	2.66E-06	3.36E-05	4.349976772
CXorf57	-1.044080471	7.010930225	-3.609200421	0.000528952	0.00281078	-0.663236663
AC006129.2	-1.04331481	8.285086972	-4.634572346	1.34E-05	0.000131503	2.803026365
ZNF461	-1.043157841	5.750613786	-4.262413802	5.40E-05	0.000421264	1.481084676
BDNF-AS	-1.042829137	3.813469875	-3.040362976	0.003177453	0.012600102	-2.317957421
KGFLP2	-1.041170312	5.199381814	-3.754983917	0.000324128	0.001880408	-0.20585958
B3GALT2	-1.04094904	5.55320392	-3.8822797	0.000209359	0.001315078	0.203831458
PRSS23	-1.03518663	9.169819163	-3.693944047	0.000398468	0.002231792	-0.398926085
IL3RA	-1.034867959	6.186035302	-3.078929536	0.002831385	0.011441835	-2.212678615
PKP1	-1.034757922	5.327443784	-3.689012417	0.000405136	0.002265188	-0.4144271
UTS2	-1.034397536	6.721069738	-3.239031768	0.001736886	0.007669823	-1.764570814
PODNL1	-1.033744539	6.672355066	-3.188574156	0.002029561	0.008736174	-1.90769809
SIX2	-1.033571118	6.021545285	-3.74853496	0.000331308	0.001918027	-0.226362311
CCDC144A	-1.032673351	4.474791858	-3.646158314	0.000467711	0.002544315	-0.548505512
SPEF2	-1.032118784	7.15199662	-7.04631611	5.37E-10	3.31E-08	12.5555484
IQSEC3	-1.03190131	6.380771054	-4.450635948	2.69E-05	0.00023504	2.141352603
NMT2	-1.030524857	9.239736159	-6.375981273	1.03E-08	3.55E-07	9.694897288
DHX35	-1.028922918	7.241034553	-4.512159304	2.14E-05	0.00019265	2.360911312
FOXA3	-1.028493018	5.571539987	-4.02176723	0.000128428	0.00087477	0.663387098
PHF10	-1.026373896	9.532339431	-6.320205251	1.31E-08	4.30E-07	9.460659754
KRT73	-1.024076869	4.843708796	-3.333266455	0.001293181	0.00598888	-1.492670711
APBA1	-1.023962452	5.548689408	-3.761956623	0.000316531	0.001846892	-0.183664004
PIK3CG	-1.02161447	9.107287971	-6.531522866	5.23E-09	2.05E-07	10.35150169
ZNF814	-1.020816168	7.338089173	-5.063335571	2.51E-06	3.20E-05	4.403018676
KIAA1429	-1.018894353	7.619145605	-6.541110077	5.01E-09	1.98E-07	10.39212976
SLC35A3	-1.018365808	9.702514687	-8.109194304	4.43E-12	8.91E-10	17.20731895
CCDC158	-1.018116089	5.062868919	-3.342379264	0.001256455	0.005845473	-1.466063539
BAGE	-1.017224838	6.51273927	-3.631545323	0.000491074	0.002641527	-0.593969818
FCN2	-1.016937324	6.794753736	-4.225264091	6.19E-05	0.000470599	1.352868265
LINC00598	-1.016838279	5.405544718	-3.613395281	0.000521636	0.002778794	-0.650256449
GNAL	-1.016763216	5.70347086	-3.700108246	0.000390281	0.002195502	-0.379530276
ZNF154	-1.016202386	6.104442453	-3.540405462	0.000663742	0.003407775	-0.874553558
C14orf64	-1.015815617	8.339927985	-8.351238601	1.47E-12	4.09E-10	18.27718117
ZNF345	-1.014344019	7.964181236	-6.905630103	1.00E-09	5.42E-08	11.94900569
TSNARE1	-1.014296926	6.478622674	-4.559584915	1.79E-05	0.000167699	2.531376326
PITPNM2	-1.01354297	7.374309655	-4.228403239	6.12E-05	0.000465988	1.36367511
CTD-2528L19.6	-1.012941942	7.424683968	-4.60834392	1.48E-05	0.000143309	2.707719243
MGP	-1.012725693	3.92828316	-3.357430669	0.001197937	0.005619316	-1.421997198
DPY19L4	-1.012067895	8.335266492	-5.91043811	7.64E-08	1.80E-06	7.761842067
TRPC6	-1.011367667	4.908885001	-3.299676674	0.001437448	0.006543849	-1.590269485
LRRC1	-1.011150543	5.965720458	-3.389615838	0.001081297	0.005175413	-1.32726898
KLRF1	-1.010875054	11.31542411	-4.124770074	8.90E-05	0.000640149	1.009621949
ZNF37BP	-1.008722282	8.017985581	-7.290413832	1.80E-10	1.39E-08	13.61421694
S1PR5	-1.005750345	10.24019619	-4.547097901	1.87E-05	0.000173872	2.486391773
ST8SIA1	-1.005351234	5.4833455	-2.95355621	0.004104799	0.015554519	-2.551055188
CCDC122	-1.004899748	4.969256724	-3.164388576	0.002185634	0.009266404	-1.975685929
DIXDC1	-1.003584321	5.981395463	-3.52576619	0.000696348	0.003548726	-0.919139409
MIR663AHG	-1.002338323	3.287158123	-3.257792427	0.001638524	0.007307422	-1.710914329
GIPC2	-1.00212301	4.763165269	-3.212277339	0.001886758	0.008231731	-1.840677801
DRAXIN	-1.002005639	5.998369298	-3.168959265	0.002155306	0.009170988	-1.962868101
C5orf28	-1.000917733	9.001261409	-7.565262187	5.22E-11	5.80E-09	14.81428581
DPY19L1P1	1.003011957	4.533716029	2.649535878	0.009679923	0.031111271	-3.32388147
TAP1	1.00307251	11.4651451	5.408542069	6.22E-07	1.01E-05	5.743319066
ARL4A	1.003426635	9.881585989	4.598822124	1.54E-05	0.000147455	2.673196897
IZUMO1	1.004232884	3.979449988	3.098755389	0.002667444	0.010900401	-2.158151191
CECR6	1.00662039	7.662029826	3.916788763	0.000185692	0.001190846	0.316506465
PARS2	1.00831315	6.580350498	3.418355953	0.000986265	0.004776275	-1.242109251
SUV420H2	1.008762949	6.400284903	4.271243256	5.23E-05	0.00041053	1.511662012
CREB5	1.008960295	8.77683618	5.516919339	3.98E-07	6.99E-06	6.1726331
HPR	1.009913901	4.189967079	3.136796747	0.002377341	0.009914211	-2.05275719
NCF4	1.0104945	11.27269311	7.110012557	4.04E-10	2.67E-08	12.83107422
DGAT2	1.012947935	9.294598406	6.032904626	4.53E-08	1.19E-06	8.265251777
PRCD	1.013905698	6.391075156	3.294522542	0.001460878	0.006623931	-1.605178969
NANOS2	1.014813443	5.295439183	3.252550373	0.001665469	0.007403621	-1.72593079
CLPB	1.02097681	7.304169854	3.567305915	0.000607561	0.003159711	-0.792274378
BCL2A1	1.023672097	12.18782405	5.294928249	9.89E-07	1.49E-05	5.297497461
MAP6D1	1.024281813	6.365853866	4.693250555	1.07E-05	0.000109169	3.017366906
BATF2	1.027030024	7.845342728	4.866276049	5.48E-06	6.22E-05	3.658138181
RBP7	1.027485436	11.17337286	5.351379159	7.86E-07	1.22E-05	5.518456745
BCL6	1.029001792	12.18709622	7.716506822	2.63E-11	3.39E-09	15.47763651
CLEC4D	1.029023039	9.934889143	5.375259007	7.13E-07	1.13E-05	5.612258069
TPST1	1.030592122	8.260133007	3.930393262	0.000177084	0.001143631	0.361111962
GALR2	1.036381399	5.709401891	3.73792032	0.000343458	0.001973555	-0.260054933
TREML3P	1.036819658	5.528241699	3.284866125	0.001505744	0.006795406	-1.633064575
MAK	1.037487818	7.072871365	3.792438219	0.000285269	0.001698928	-0.086297861
CKS2	1.038056673	9.572536296	5.974797655	5.81E-08	1.45E-06	8.025912289
SLC7A2	1.044448977	5.248173999	4.293394628	4.82E-05	0.000383665	1.588548872
LINC00671	1.044861098	5.600560965	4.463296824	2.57E-05	0.000225688	2.186388254
BLVRA	1.046792126	11.5829625	6.502711182	5.93E-09	2.30E-07	10.2295121
ASGR2	1.049848181	10.30874588	4.288633821	4.91E-05	0.000389623	1.572003258
EHD2	1.052379821	6.517820435	4.807834231	6.88E-06	7.56E-05	3.440278301
RAB13	1.055536948	9.588875621	6.211943157	2.10E-08	6.38E-07	9.007944605
GMPR	1.057517901	9.118056072	3.793049767	0.000284673	0.001695902	-0.084338825
MXD1	1.061075411	11.44574378	5.976029897	5.78E-08	1.44E-06	8.030978825
IL1R1	1.061690784	8.026773219	4.828328868	6.35E-06	7.05E-05	3.516514953
ITGA9	1.063019553	5.601715094	2.726569831	0.007834323	0.026244889	-3.134608525
KCNJ2-AS1	1.063074624	5.134988478	3.48603169	0.00079266	0.003953866	-1.039474098
GLT1D1	1.064517949	10.56530479	6.618641378	3.57E-09	1.51E-07	10.72132375
MYOZ3	1.064652539	7.190385754	4.499872243	2.24E-05	0.000199999	2.316918972
LAMB3	1.064958606	4.952933606	4.023270037	0.000127746	0.000871713	0.668397204
ANKRD30B	1.067350495	3.828190816	3.172298771	0.002133396	0.009095823	-1.95349386
FAM3B	1.069671403	4.714619591	2.844029833	0.005631004	0.020187449	-2.837388212
ST6GALNAC2	1.071287846	7.46133632	4.391297594	3.36E-05	0.000282759	1.931312556
NSUN7	1.072628744	5.880182806	3.255110922	0.001652256	0.007363261	-1.718598119
ZNF593	1.07533183	8.775957101	7.392143309	1.14E-10	9.90E-09	14.05750068
MAPRE3	1.076978618	5.900190879	3.409835146	0.001013585	0.00489261	-1.267413169
PRR16	1.082616186	5.808752305	3.598182402	0.000548635	0.002902573	-0.697278187
LRRC18	1.083254207	5.785874051	3.121239324	0.002492234	0.010317192	-2.095980862
NFE2	1.083694823	10.88109331	5.786650987	1.29E-07	2.75E-06	7.257084685
LINC01220	1.085891293	5.260197641	3.778343999	0.000299339	0.001765708	-0.131386469
NQO2	1.086422995	10.31142717	6.339315198	1.21E-08	4.02E-07	9.540839173
LOC729683	1.08812379	7.070355459	3.624449303	0.000502815	0.002694159	-0.61599997
CENPM	1.088344457	6.35469713	3.29818658	0.001444185	0.006568525	-1.594581737
UBE2T	1.089385573	7.151289682	4.753774674	8.49E-06	9.01E-05	3.240044204
GYPA	1.090910607	6.60770372	2.458595729	0.016068189	0.046969677	-3.773222008
FAM212A	1.094538685	6.768459253	5.046522312	2.69E-06	3.39E-05	4.338864341
SOCS3	1.094922844	9.658984353	4.294718702	4.80E-05	0.000382323	1.593152569
NECAB2	1.098703846	4.975918508	4.62334461	1.40E-05	0.000136502	2.762189608
FAM71B	1.100093021	4.98334933	4.082361554	0.000103544	0.00072949	0.866375425
CNTD1	1.10281407	5.410950755	3.815558549	0.000263545	0.001592669	-0.012081876
RRM2	1.104141687	9.538776536	4.013659043	0.000132164	0.000893365	0.636377158
SPIDR	1.105966257	9.942540593	6.077763249	3.74E-08	1.02E-06	8.450605314
FAM86B3P	1.109145821	9.695005287	3.076404146	0.002852928	0.011498889	-2.219604458
PARP9	1.109181815	11.36617432	5.909564329	7.67E-08	1.80E-06	7.758264453
PRODH2	1.111294207	6.538188047	4.432697336	2.88E-05	0.000248086	2.077675496
IL10RB-AS1	1.111600355	7.151340427	5.61741061	2.62E-07	5.02E-06	6.57407548
CKAP4	1.113225047	11.70191757	7.805913136	1.76E-11	2.42E-09	15.87059975
CCR1	1.116141709	12.15041122	8.402996002	1.16E-12	3.34E-10	18.50619432
JDP2	1.117364463	10.61732432	6.586218544	4.11E-09	1.70E-07	10.58352164
FPR1	1.118051643	13.86185849	8.258066787	2.25E-12	5.42E-10	17.86510908
EPHB2	1.118462521	7.929018761	6.121980566	3.09E-08	8.72E-07	8.633794231
CTC-425F1.4	1.119113093	11.00335824	6.091293756	3.53E-08	9.69E-07	8.506610509
DTL	1.128220829	7.066492128	4.287878987	4.92E-05	0.000389865	1.569380978
C19orf33	1.129699672	7.805997966	2.792568154	0.006514946	0.022657209	-2.968875878
FOSL1	1.130914446	4.762808907	3.75690459	0.000322018	0.001870419	-0.199748549
FOLR3	1.133842852	9.604112588	2.918835526	0.004541333	0.016922719	-2.642771927
ABCA1	1.134681181	9.46944981	6.359621972	1.11E-08	3.73E-07	9.626125928
IRS2	1.135609423	12.18098976	5.713638692	1.75E-07	3.55E-06	6.961391396
RENBP	1.138510217	8.115242544	5.413545832	6.09E-07	9.94E-06	5.763055005
GSTZ1	1.14047465	6.961803153	4.208364635	6.58E-05	0.000494946	1.294777649
CDCA5	1.140489729	6.521633527	3.80598579	0.000272341	0.001637612	-0.042848215
TMEM88	1.14150178	6.883885431	4.731664108	9.25E-06	9.68E-05	3.1585106
FRAT2	1.144302515	11.42431305	7.832259676	1.56E-11	2.28E-09	15.98650603
CD24	1.150342303	11.53371957	4.137420699	8.50E-05	0.000615104	1.052538895
GINS2	1.153146312	6.993529565	3.075285855	0.002862516	0.011526574	-2.222669922
MRVI1	1.153563921	9.403425728	5.558752278	3.34E-07	6.08E-06	6.339362137
AMPH	1.154056807	7.387740433	3.696561611	0.000394972	0.002216072	-0.390692648
ALPL	1.156628406	7.697535395	4.247084568	5.71E-05	0.000440346	1.42809244
IFITM3	1.158992475	14.06023696	8.523512177	6.70E-13	2.23E-10	19.03967502
RPLP2	1.163385484	7.684912549	4.53069169	1.99E-05	0.000182691	2.4273985
HBD	1.165868656	11.56134031	2.602803303	0.010983734	0.034440705	-3.436486109
HSPA12B	1.175147105	6.551599086	5.401501738	6.40E-07	1.03E-05	5.71556469
GBP1P1	1.176771757	4.962809246	3.496807556	0.000765364	0.003837568	-1.0069386
TCN2	1.179670691	9.104629589	6.101791706	3.37E-08	9.35E-07	8.55009428
KIAA1211L	1.183711589	6.290288587	4.14531254	8.26E-05	0.000603087	1.079354782
OAS3	1.185530207	11.15819851	4.598280204	1.54E-05	0.000147652	2.671233348
OAS1	1.190615819	12.08403754	4.325412665	4.29E-05	0.000347052	1.70012029
KIF20A	1.195102319	6.02331871	3.949963689	0.000165368	0.001081005	0.425461099
RAD51	1.204734187	6.576013226	3.740678842	0.000340261	0.001961024	-0.251305371
FAM19A2	1.207532561	5.947128539	4.468983133	2.51E-05	0.000221129	2.206639823
LOC554174	1.209569234	4.552720116	5.602718064	2.79E-07	5.26E-06	6.51518514
HLX	1.21014389	10.06569008	8.143800204	3.78E-12	7.93E-10	17.36014542
KCNA2	1.222603138	4.998305537	3.751552228	0.00032793	0.001900181	-0.216772785
CDC20	1.223133015	6.720359804	3.317924506	0.001357299	0.006233423	-1.537341346
MELK	1.225898975	7.172609621	4.139200026	8.45E-05	0.000612099	1.058582033
ANGPT2	1.226132831	5.099979567	3.962357418	0.000158337	0.001042463	0.466323819
SERPING1	1.227430161	8.960483146	4.682280414	1.12E-05	0.000113094	2.977178431
NRN1	1.235020148	6.300467448	5.321398319	8.88E-07	1.35E-05	5.40096817
CCL8	1.237502072	6.966490785	3.384198192	0.001100151	0.005247421	-1.343261766
CRISP2	1.241224999	4.887348848	3.103172018	0.002632147	0.010779001	-2.145966595
CTSG	1.243948705	8.357418793	3.702155506	0.000387598	0.00218168	-0.373083461
C3AR1	1.252263672	11.7923452	5.178742623	1.58E-06	2.18E-05	4.846282853
IBSP	1.252911677	6.199460408	4.654264456	1.25E-05	0.000123655	2.874786369
FCGR1B	1.260934161	11.13420011	6.578455819	4.26E-09	1.74E-07	10.55055772
HBZ	1.261703122	4.193955662	2.934400798	0.004340591	0.016307025	-2.601763356
HCAR3	1.264193925	10.1065823	4.159639934	7.85E-05	0.000577	1.128122352
MANSC1	1.270244801	8.966068402	5.119076362	2.01E-06	2.65E-05	4.616484787
IL1RN	1.273353932	11.0333938	7.231659586	2.34E-10	1.70E-08	13.35872536
BASP1	1.275844684	12.73112341	8.895474571	1.23E-13	5.50E-11	20.68713798
LOC100499489	1.276984347	6.336882025	5.369191098	7.31E-07	1.15E-05	5.588404529
AHSP	1.277624048	8.937084499	3.306874799	0.001405315	0.006418782	-1.569417661
ANKRD24	1.282944148	4.913952062	4.906876039	4.67E-06	5.41E-05	3.810324076
SLC4A1	1.28679093	9.494040084	2.899880536	0.004797347	0.017709044	-2.692473157
SLC1A3	1.288219367	6.149244888	3.157548571	0.002231765	0.009429745	-1.994840852
MPO	1.288942316	8.49870982	3.43197608	0.000944031	0.004597146	-1.201564493
MMP1	1.29234235	4.496722743	3.076365866	0.002853256	0.011498889	-2.219709405
NFIL3	1.298192061	10.99192438	7.236938346	2.29E-10	1.67E-08	13.38166342
CDA	1.298395939	10.45051261	7.077866078	4.66E-10	2.98E-08	12.69195321
CYP27A1	1.301652368	9.033554579	3.759073957	0.000319651	0.001861717	-0.192843619
SMIM1	1.301838839	5.603153428	3.878626589	0.000212027	0.001328137	0.191943482
JUN	1.30280578	10.71546361	5.812763226	1.15E-07	2.52E-06	7.363206981
LGALS3BP	1.307210442	10.44457351	5.83156788	1.07E-07	2.35E-06	7.43974921
CA1	1.310716247	9.858520695	2.920956333	0.004513486	0.016838474	-2.63719476
VMP1	1.318950509	10.64960886	5.426461199	5.78E-07	9.53E-06	5.81403476
RETN	1.321329158	9.455865865	3.887190919	0.000205823	0.00129841	0.219825603
LINC00936	1.325268555	10.84015782	6.452894149	7.38E-09	2.74E-07	10.01896962
DNAAF1	1.329246014	5.937456352	4.717014356	9.78E-06	0.000101171	3.104606349
LY6E	1.332065112	11.68767043	5.148519519	1.79E-06	2.41E-05	4.729715883
LOC100288123	1.332917642	4.695768368	4.849630647	5.85E-06	6.55E-05	3.595941501
PPP1R15A	1.346123835	10.84159554	7.459037094	8.43E-11	8.17E-09	14.34958145
TYMS	1.346546902	9.769601939	4.988055095	3.39E-06	4.13E-05	4.11662994
SLC25A37	1.356325302	11.12142253	5.465143916	4.93E-07	8.37E-06	5.967055051
MSRB1	1.361645615	12.63938481	9.070947678	5.50E-14	2.95E-11	21.46415118
LOC100653086	1.361825664	5.639103583	4.189806558	7.04E-05	0.000525505	1.231156377
GPR97	1.367934127	8.413245312	6.313767007	1.35E-08	4.39E-07	9.433664663
AQP9	1.368653848	11.67894675	6.86168517	1.22E-09	6.32E-08	11.76014625
HESX1	1.369591259	5.233643545	3.40181212	0.001039961	0.004999901	-1.291195788
SLC5A9	1.372236764	6.538563088	5.715472286	1.74E-07	3.53E-06	6.968798346
ZFP36	1.373142656	13.08137207	8.962411849	9.03E-14	4.35E-11	20.98358795
PRTN3	1.380802048	7.099250966	3.369361655	0.001153382	0.005454743	-1.386960747
GCGR	1.383938759	5.714818423	3.644804627	0.00046983	0.002552172	-0.552722624
HSPB9	1.388871487	5.492409792	4.244343815	5.77E-05	0.000443193	1.418630498
TNF	1.397392726	8.844837622	4.523703082	2.05E-05	0.000186182	2.402307113
TRIB1	1.399202375	10.82304509	6.902494459	1.02E-09	5.47E-08	11.93552003
EPSTI1	1.399282144	11.80964371	6.132417152	2.96E-08	8.38E-07	8.677101288
OLAH	1.405024316	6.420527396	4.734136767	9.16E-06	9.60E-05	3.167618073
PRO2964	1.410112224	5.769695314	4.718215596	9.74E-06	0.00010092	3.109022815
BIK	1.41028873	6.122332552	3.508514169	0.00073672	0.003715194	-0.971509387
ZNF408	1.412613825	7.826300571	5.975659018	5.79E-08	1.44E-06	8.029453863
ORM1	1.42548131	8.041561932	4.643753971	1.30E-05	0.000127656	2.836463425
SPATS2L	1.432793306	9.862277595	6.34097533	1.20E-08	4.00E-07	9.547808282
RNASE2	1.433196509	12.56639406	6.790813926	1.67E-09	8.18E-08	11.45620635
1-Mar	1.43408054	9.782851765	5.579689117	3.07E-07	5.68E-06	6.423015236
IFIT2	1.438124456	11.53962042	4.78511496	7.52E-06	8.12E-05	3.355974723
TNFRSF10C	1.453228753	9.329302843	5.217284122	1.36E-06	1.92E-05	4.995420918
ALOX15B	1.464527587	7.51937737	3.772106993	0.000305775	0.001795541	-0.151301881
TUBB2A	1.470339622	8.670350796	5.079507689	2.36E-06	3.03E-05	4.464829493
CLEC4E	1.472913414	11.91644653	7.530982585	6.09E-11	6.46E-09	14.66420812
CD163	1.474004666	12.4053387	5.097685002	2.19E-06	2.84E-05	4.534423914
SGK1	1.477187422	12.07917768	7.579294542	4.90E-11	5.51E-09	14.87575032
DYSF	1.481223326	11.09477389	8.321228419	1.69E-12	4.52E-10	18.14442642
PTX3	1.481228154	8.720441246	6.495441983	6.12E-09	2.35E-07	10.1987596
KAZN	1.483415743	5.682695231	4.774491081	7.83E-06	8.42E-05	3.316628735
CDC45	1.485642241	4.568312993	4.347438147	3.95E-05	0.000324036	1.777169139
VSIG4	1.489081294	9.387595099	3.189114178	0.002026198	0.008723646	-1.906175461
TK1	1.490508224	8.040997039	5.516596421	3.98E-07	6.99E-06	6.171348249
MCEMP1	1.494116532	11.58205945	6.869850412	1.18E-09	6.12E-08	11.79521497
PCOLCE2	1.494978853	6.038075063	5.154394384	1.75E-06	2.37E-05	4.752347991
KCNJ2	1.498431694	10.00465411	7.500942017	6.98E-11	7.06E-09	14.53277744
RASGEF1B	1.504609255	5.867157693	3.640440176	0.000476725	0.002581544	-0.566311478
ADORA3	1.507375292	6.781525476	2.933171817	0.004356138	0.01635269	-2.605007645
DUSP1	1.508550705	14.56548056	10.59308179	5.52E-17	2.66E-13	28.15347544
CYSTM1	1.510750913	10.29070432	9.100469982	4.81E-14	2.73E-11	21.59483392
GPR84	1.511077692	7.834338144	7.421282152	9.99E-11	9.09E-09	14.18467506
ADM	1.511935634	9.666694844	6.787096728	1.70E-09	8.27E-08	11.44028705
WFDC1	1.516500032	4.754902609	3.012563823	0.003450822	0.013462603	-2.393190759
PPARG	1.517237698	5.08648483	4.14306696	8.33E-05	0.000605918	1.071721113
MGAM	1.522277209	9.513091738	5.098902772	2.18E-06	2.83E-05	4.539090826
ADAMTS2	1.544572944	7.291003493	3.537950254	0.000669108	0.003433495	-0.882040622
SLC12A8	1.547191472	4.869176881	4.368483751	3.66E-05	0.000303499	1.851015261
COL9A3	1.549758978	5.020996893	3.87709055	0.000213159	0.001333731	0.186947175
CMTM2	1.558072225	10.09802454	5.217773089	1.35E-06	1.92E-05	4.997316482
CMPK2	1.569873159	11.31328734	5.256561499	1.16E-06	1.69E-05	5.147961301
HP	1.570330364	9.22530865	5.227427186	1.30E-06	1.86E-05	5.034759942
PROK2	1.58547529	10.44697964	5.511770145	4.06E-07	7.10E-06	6.152149071
HERC5	1.586329208	10.69180984	5.696796042	1.88E-07	3.77E-06	6.893400427
INHBA	1.586921322	5.048337642	4.219454287	6.32E-05	0.000478949	1.332880834
IER3	1.616269587	11.60717197	6.719771757	2.29E-09	1.05E-07	11.15235838
LILRA3	1.618519897	10.59689826	4.249803961	5.66E-05	0.000437235	1.437484445
IFI6	1.662091553	11.1145801	6.6387252	3.27E-09	1.40E-07	10.80677954
OTOF	1.665443881	5.087081618	3.174921183	0.002116337	0.009039078	-1.946127186
HBQ1	1.668469375	5.85367585	3.876520764	0.00021358	0.001335933	0.185094164
NFE4	1.671782973	6.197005181	4.441231434	2.79E-05	0.000242716	2.107949862
VNN3	1.675872157	7.370042251	4.458254265	2.62E-05	0.000229365	2.168442308
RNASE3	1.69613579	8.836239771	3.698350561	0.000392599	0.002205968	-0.385063209
LAMP3	1.698378521	7.395919269	4.93687463	4.15E-06	4.89E-05	3.923205322
LRRC4	1.714571407	6.905291035	6.406184576	9.04E-09	3.20E-07	9.822013572
GNG8	1.719101946	6.555753254	5.099017583	2.18E-06	2.83E-05	4.539530848
USP18	1.719719934	8.994093715	5.549922083	3.47E-07	6.28E-06	6.304122391
EGR2	1.720030788	8.623322064	4.858571507	5.65E-06	6.37E-05	3.629335286
BMX	1.725849959	6.277460843	5.216976728	1.36E-06	1.93E-05	4.994229297
NUDT14	1.728980329	6.92059878	5.513276441	4.04E-07	7.07E-06	6.15814039
CEACAM6	1.733597628	9.250281787	3.936260167	0.000173491	0.001124569	0.380380204
NFKBIA	1.738768247	13.83874368	9.391960729	1.27E-14	1.06E-11	22.88402263
C1QB	1.750083675	7.438386501	6.166751912	2.55E-08	7.37E-07	8.819758201
OASL	1.75377296	10.32905227	6.211612835	2.10E-08	6.38E-07	9.006567355
ISL2	1.761528259	5.703337532	5.672818201	2.08E-07	4.14E-06	6.796750831
CXCR2	1.780541221	11.15424083	6.425787002	8.30E-09	2.99E-07	9.904615138
APOA2	1.79722446	7.023277653	6.115152838	3.19E-08	8.93E-07	8.605476469
IFI44	1.814816816	11.6634257	6.842409704	1.33E-09	6.76E-08	11.67740187
HBM	1.81905192	9.030781127	3.191944625	0.002008657	0.008659723	-1.898191559
LRG1	1.855122745	8.376748331	7.471278598	7.98E-11	7.91E-09	14.40308021
ISG15	1.890260543	12.7810233	6.076924944	3.75E-08	1.02E-06	8.447136898
MOP-1	1.899129462	3.936253181	5.739168372	1.57E-07	3.25E-06	7.064609039
CXCL3	1.899686355	7.29475685	5.259358582	1.14E-06	1.68E-05	5.158845378
TNNT1	1.913387702	5.645958635	4.949748956	3.95E-06	4.69E-05	3.971761845
IFIT1	1.926985286	11.3309239	5.128296882	1.94E-06	2.57E-05	4.651909613
AZU1	1.933836205	8.241488495	3.738933991	0.00034228	0.001967957	-0.256840268
FN1	1.938415971	6.397344729	3.213188471	0.001881461	0.008214196	-1.838093946
NAMPT	1.941641011	11.85803447	6.378055997	1.02E-08	3.53E-07	9.703623057
MX1	1.950711573	12.15569985	6.73999701	2.09E-09	9.79E-08	11.23877563
FCGR3B	1.958968651	13.07916021	7.414620432	1.03E-10	9.24E-09	14.15559279
LCN2	1.962501766	11.27316662	4.887197612	5.05E-06	5.78E-05	3.736476166
RSAD2	1.972982867	10.71557096	5.16509702	1.67E-06	2.28E-05	4.79361142
KCNJ15	1.986685782	9.556864493	6.95614593	8.02E-10	4.54E-08	12.1664655
CRISP3	1.993417989	8.115603252	3.947895437	0.00016657	0.001085968	0.41865035
CYP4F3	2.057812365	8.848933262	6.166404565	2.56E-08	7.37E-07	8.818313617
BTNL8	2.062148975	5.974861325	4.508860139	2.16E-05	0.000194787	2.349092066
KRT23	2.08198247	7.988081986	5.974353049	5.82E-08	1.45E-06	8.024084325
DEFA4	2.113893733	10.92110328	4.417240631	3.05E-05	0.000260141	2.022933073
CEACAM8	2.137555766	9.52129409	4.084655993	0.000102699	0.000724379	0.874100827
SLPI	2.165146348	9.204156322	7.455039084	8.58E-11	8.24E-09	14.33211221
CHIT1	2.168736515	6.306758186	4.753210907	8.51E-06	9.02E-05	3.237962657
CEACAM1	2.174458622	8.419010159	6.491081139	6.24E-09	2.38E-07	10.18031594
IL1B	2.245323354	10.55854858	7.623613745	4.01E-11	4.72E-09	15.06998899
CD177	2.270451178	7.525486825	5.948635713	6.49E-08	1.57E-06	7.918437082
IFIT3	2.273129241	12.4546521	7.074195646	4.74E-10	3.00E-08	12.67607736
FOS	2.284344332	12.99402274	10.07641279	5.68E-16	1.40E-12	25.89770413
CAMP	2.319679342	10.60073638	5.189995633	1.51E-06	2.10E-05	4.889770648
TNFAIP6	2.320568637	9.396059527	8.989806857	7.97E-14	4.04E-11	21.10490028
CCL2	2.334312757	5.820200811	3.763302916	0.000315084	0.001841117	-0.17937516
IFI44L	2.359708703	11.29219748	5.715350455	1.74E-07	3.53E-06	6.96830617
MMP8	2.400027394	9.461858523	5.159358341	1.71E-06	2.33E-05	4.771480965
PTGS2	2.413219295	9.145767049	6.224713858	1.99E-08	6.07E-07	9.061210181
FFAR2	2.446212449	9.110343782	8.447599236	9.47E-13	2.90E-10	18.70360295
BRE-AS1	2.457804748	6.171977459	7.468067889	8.09E-11	7.92E-09	14.38904711
CCDC13	2.530728574	6.919045465	6.675226519	2.78E-09	1.22E-07	10.96227653
RNASE1	2.56489548	7.995390708	7.390582034	1.15E-10	9.92E-09	14.05068908
C1QC	2.609564438	6.509598951	5.805166734	1.19E-07	2.59E-06	7.332314386
ELANE	2.63033102	9.133684332	4.326406952	4.27E-05	0.000346218	1.703593258
ANXA3	2.644989256	9.340893553	6.995515141	6.73E-10	3.97E-08	12.33620109
CXCL1	2.694194131	8.28815602	8.717145375	2.77E-13	1.11E-10	19.89723903
MMP9	2.728052381	10.75399797	7.452520524	8.68E-11	8.25E-09	14.32110821
G0S2	2.818005691	10.09999526	6.794879578	1.64E-09	8.09E-08	11.47362052
FOSB	2.849046972	7.641098176	7.815277885	1.68E-11	2.37E-09	15.91179273
ARG1	2.890996341	9.267623294	7.063069228	4.98E-10	3.12E-08	12.62796292
XIST	2.931029208	12.78888332	5.116895238	2.03E-06	2.67E-05	4.608109695
CXCR1	2.933424512	8.849104536	6.971572819	7.49E-10	4.36E-08	12.23294998
S100P	3.001956984	10.84616809	7.934181262	9.82E-12	1.64E-09	16.43530795
LTF	3.018475454	11.62117994	5.385190707	6.84E-07	1.09E-05	5.651327576
MME	3.022499625	7.697388192	6.628864911	3.41E-09	1.46E-07	10.7648153
PGLYRP1	3.144710515	8.727896052	6.361192456	1.10E-08	3.73E-07	9.632725487
CHI3L1	3.207110109	8.478138866	7.460398922	8.38E-11	8.16E-09	14.35553229
EGR1	3.220265028	11.64127448	8.899318481	1.20E-13	5.50E-11	20.70416288
OLFM4	3.414520182	8.459124676	4.917921874	4.47E-06	5.22E-05	3.851845667
CXCL2	3.435470814	8.499512651	9.423106019	1.10E-14	1.01E-11	23.02161964
SIGLEC1	3.505939729	8.470788673	6.10642845	3.31E-08	9.19E-07	8.56930878
IL1R2	3.541514649	10.48814256	7.096894648	4.28E-10	2.80E-08	12.77428705
CXCL8	4.373477395	11.2158261	9.611584016	4.68E-15	5.31E-12	23.85350291
IFI27	5.10174799	8.948934529	7.785138951	1.93E-11	2.59E-09	15.77924122
