# Supplementary material for: Analyzing the pathogenesis of systemic lupus erythematosus complicated by atherosclerosis using transcriptome data
Source: Front Immunol. 2022 Jul 22;13:935545. doi: 10.3389/fimmu.2022.935545 (PMC9354579; doi:10.3389/fimmu.2022.935545)
Supplement: Supplementary File 2 — The differentially expressed genes of GSE100927. [file Table_2.xls]

id	logFC	AveExpr	t	P.Value	adj.P.Val	B
PLA2G2A	-3.222236025	6.377884615	-9.624957026	4.35E-16	1.23E-14	26.09920924
CXCL14	-2.924277433	7.434711538	-7.787390638	5.16E-12	5.63E-11	16.86062376
MYOC	-2.896509317	6.719134615	-10.9736865	4.13E-19	2.91E-17	32.96444185
PI16	-2.825561077	6.841634615	-11.81628236	5.50E-21	7.71E-19	37.22434725
DES	-2.155188406	9.312115385	-6.33809526	5.97E-09	3.60E-08	9.946088119
APOD	-1.807101449	5.641057692	-8.432647082	1.98E-13	2.99E-12	20.06811432
HP	-1.779084886	6.502788462	-7.203376104	9.35E-11	7.90E-10	14.01580599
ADRA2C	-1.545776398	7.775865385	-7.454264008	2.71E-11	2.57E-10	15.22985911
DUSP26	-1.541834369	7.880480769	-10.21819527	2.03E-17	8.46E-16	29.12072128
SCARA5	-1.494385093	5.625961538	-11.01436504	3.35E-19	2.47E-17	33.17092273
AOX1	-1.492801242	5.941298077	-9.945025793	8.33E-17	2.87E-15	27.72900996
FBLN1	-1.490970358	8.460512798	-8.585691801	9.08E-14	1.48E-12	20.83631414
PCP4	-1.465581781	4.9825	-8.000519021	1.77E-12	2.15E-11	17.91369941
ITLN1	-1.452836439	7.880384615	-3.954170618	0.000139829	0.000395666	0.22469237
LINC00312	-1.423287785	6.858846154	-11.1014787	2.14E-19	1.65E-17	33.61287176
PLN	-1.421904762	6.305192308	-10.105102	3.65E-17	1.43E-15	28.54454339
C3	-1.416484472	6.882788462	-7.924842068	2.59E-12	3.04E-11	17.53898146
SPON1	-1.412223602	6.189615385	-6.352109773	5.59E-09	3.39E-08	10.01030942
RGS5	-1.397877847	9.663990385	-8.221989828	5.77E-13	7.77E-12	19.01493177
SAA1	-1.378356108	6.298942308	-5.10411313	1.49E-06	5.95E-06	4.575802685
CHRDL1	-1.37589648	5.270288462	-7.77517011	5.49E-12	5.96E-11	16.80045841
WNT11	-1.366	5.019711538	-9.830919846	1.50E-16	4.90E-15	27.14779155
ALKAL2	-1.35826501	6.268557692	-7.864490221	3.51E-12	4.00E-11	17.24076456
SFRP1	-1.347449275	5.862019231	-7.589339943	1.39E-11	1.39E-10	15.88868967
HPR	-1.344339545	5.828653846	-7.214647471	8.84E-11	7.52E-10	14.07006234
FAM71E1	-1.341113872	6.503365385	-11.81526919	5.53E-21	7.71E-19	37.21925038
SCRG1	-1.334935818	7.84375	-7.009259508	2.41E-10	1.90E-09	13.08592766
FLNC	-1.331563147	6.258701923	-8.960032676	1.34E-14	2.68E-13	22.72423929
TC2N	-1.320956522	5.967596154	-12.43778292	2.35E-22	6.25E-20	40.33646615
TFPI2	-1.318513458	6.647788462	-8.266648236	4.60E-13	6.35E-12	19.23776357
MRAP2	-1.31752381	7.066730769	-9.894593481	1.08E-16	3.64E-15	27.47210667
RAMP1	-1.315430642	9.127548077	-10.7040757	1.66E-18	9.57E-17	31.59439266
FHL5	-1.303565217	6.499134615	-5.430456274	3.67E-07	1.61E-06	5.935446294
SUSD5	-1.303461698	7.016346154	-9.508429654	7.94E-16	2.11E-14	25.50640904
CILP	-1.301544513	5.359903846	-5.87484108	5.06E-08	2.57E-07	7.860435648
ACKR1	-1.291763975	5.84125	-7.941143847	2.38E-12	2.83E-11	17.61962871
MT1M	-1.291097308	8.277692308	-11.26513968	9.24E-20	8.52E-18	34.4422313
CASQ2	-1.290488613	6.060096154	-5.7990122	7.13E-08	3.54E-07	7.526390157
GUCA2B	-1.275146998	5.948846154	-11.21436259	1.20E-19	1.04E-17	34.18505349
IL17D	-1.262327122	5.841923077	-11.92136038	3.22E-21	5.12E-19	37.75256583
HSPB8	-1.257449275	6.741730769	-10.35994816	9.78E-18	4.37E-16	29.84279333
RBPMS2	-1.256782609	5.448173077	-6.216827093	1.05E-08	6.07E-08	9.393023769
MEDAG	-1.2513706	9.095192308	-9.946521392	8.27E-17	2.86E-15	27.73662892
FAM180B	-1.251184265	6.168173077	-6.942582826	3.33E-10	2.55E-09	12.76858518
CNN1	-1.23305176	10.69134615	-5.76958802	8.14E-08	3.99E-07	7.397363392
NFIL3	-1.227300207	7.932019231	-9.004506308	1.06E-14	2.18E-13	22.949247
SBSPON	-1.226559006	6.833653846	-6.017189064	2.64E-08	1.42E-07	8.493308611
LRRN4CL	-1.224041408	5.289038462	-8.770656608	3.53E-14	6.34E-13	21.76771448
PCDH20	-1.21715528	5.05875	-9.418640354	1.26E-15	3.18E-14	25.04993086
RPL37A-DT	-1.214596273	6.007019231	-10.37379863	9.10E-18	4.11E-16	29.91333414
REEP1	-1.213482402	5.874615385	-9.296519117	2.37E-15	5.60E-14	24.42958632
SORBS1	-1.2036853	7.462115385	-7.521636223	1.94E-11	1.90E-10	15.55803546
KCNA5	-1.202082816	6.41875	-7.789479446	5.11E-12	5.58E-11	16.87091005
ACADL	-1.186310559	5.6375	-8.565944961	1.00E-13	1.62E-12	20.73706359
ACTA1	-1.177759834	5.313173077	-4.665978555	9.12E-06	3.18E-05	2.831575444
CRISPLD2	-1.162604555	5.178942308	-7.712700581	7.50E-12	7.91E-11	16.49328975
HILPDA	-1.160376812	7.444134615	-6.611117148	1.64E-09	1.10E-08	11.20805176
CYP4B1	-1.156757764	4.35625	-9.861340392	1.28E-16	4.25E-15	27.30272917
HAND2	-1.147614907	4.963173077	-6.29597486	7.27E-09	4.32E-08	9.75344946
LDOC1	-1.142728778	8.953557692	-9.197334856	3.94E-15	8.85E-14	23.92625618
ANGPTL7	-1.139668737	4.766730769	-6.727329334	9.42E-10	6.60E-09	11.75181306
C11orf96	-1.138993789	11.25375	-6.531560097	2.40E-09	1.56E-08	10.8380167
HACD1	-1.135387164	6.085	-12.32875492	4.07E-22	9.13E-20	39.792727
PHYHIP	-1.127519669	5.083076923	-8.831009957	2.59E-14	4.81E-13	22.07225836
DACT3	-1.125498965	8.673846154	-6.986620476	2.69E-10	2.10E-09	12.97805701
MYOM1	-1.12520911	6.554038462	-7.748217982	6.28E-12	6.72E-11	16.66785208
C16orf89	-1.124070393	6.293365385	-6.802687296	6.56E-10	4.73E-09	12.10639467
SERPINA3	-1.123556955	6.69580126	-7.638197436	1.09E-11	1.11E-10	16.12782244
CFL2	-1.122538302	6.300096154	-11.26843562	9.08E-20	8.45E-18	34.45892028
TMEM47	-1.122173913	6.535480769	-9.111097123	6.14E-15	1.33E-13	23.48904344
SYNM	-1.121710145	7.347788462	-6.870455812	4.73E-10	3.52E-09	12.42654789
IL17B	-1.120418219	5.397788462	-8.619954984	7.62E-14	1.26E-12	21.00861453
FIBIN	-1.111590062	6.392788462	-9.524013226	7.33E-16	1.97E-14	25.5856623
NPR1	-1.111163561	6.6025	-9.295360985	2.38E-15	5.62E-14	24.42370641
CRYAB	-1.10594617	9.215961538	-8.815495694	2.80E-14	5.17E-13	21.99394546
SMTN	-1.100095238	7.763557692	-7.056869307	1.91E-10	1.54E-09	13.31318141
FSTL3	-1.096182195	7.306153846	-10.83269144	8.54E-19	5.43E-17	32.24827287
CDH19	-1.090691511	4.688653846	-10.61514	2.62E-18	1.41E-16	31.14196394
AKAP12	-1.089596964	6.804903808	-9.492763914	8.61E-16	2.26E-14	25.42674594
NEDD9	-1.086467909	5.402884615	-8.641488198	6.83E-14	1.15E-12	21.11695564
TCEAL2	-1.081929607	7.189038462	-7.797715971	4.90E-12	5.38E-11	16.91147754
RASL12	-1.081532091	6.176730769	-7.322551864	5.20E-11	4.64E-10	14.59086666
IGFBP6	-1.078848861	8.583653846	-10.44885404	6.18E-18	2.95E-16	30.29554473
FBLN5	-1.078832298	9.024807692	-10.1998624	2.23E-17	9.11E-16	29.02732398
CHODL	-1.078111801	5.215	-9.785916941	1.90E-16	5.98E-15	26.91860774
UAP1	-1.076364389	6.366730769	-10.90098177	6.01E-19	4.00E-17	32.59523735
MUSTN1	-1.074691511	7.973269231	-4.169834945	6.30E-05	0.000189569	0.982490897
TSPAN8	-1.07099793	5.320576923	-6.530763848	2.40E-09	1.57E-08	10.83432254
TAFA5	-1.069221532	4.994326923	-8.575839017	9.54E-14	1.55E-12	20.78678786
ADAMTS1	-1.066407867	7.495336538	-7.440086218	2.91E-11	2.75E-10	15.16090971
LMCD1	-1.062356108	8.982596154	-10.96946339	4.22E-19	2.96E-17	32.94300193
RASD1	-1.059424431	7.136826923	-4.933995329	3.05E-06	1.16E-05	3.886981989
PARM1	-1.058322981	6.433557692	-7.69904329	8.03E-12	8.41E-11	16.42622337
SYNC	-1.058099379	7.269134615	-11.81028308	5.67E-21	7.80E-19	37.19416622
ABCA8	-1.05700207	5.045576923	-10.40431837	7.78E-18	3.59E-16	30.06876261
ADAMTS8	-1.056774327	6.951442308	-5.918159509	4.16E-08	2.15E-07	8.052238133
NEXN	-1.056503106	7.945336538	-8.88846533	1.93E-14	3.71E-13	22.36244255
SNORA11	-1.056111801	6.377596154	-9.801293224	1.75E-16	5.57E-15	26.99691014
VIT	-1.051922672	4.702756394	-8.238763046	5.30E-13	7.22E-12	19.0985961
ACTG2	-1.042041408	8.287788462	-4.943792235	2.93E-06	1.11E-05	3.926261896
PDE8B	-1.035594203	6.506923077	-7.158668328	1.16E-10	9.68E-10	13.80087649
ACKR4	-1.031213251	6.362115385	-9.476844109	9.34E-16	2.43E-14	25.34579939
SLPI	-1.024173913	6.2025	-5.950940241	3.58E-08	1.88E-07	8.197845044
BEX5	-1.022919255	5.459903846	-11.84076076	4.86E-21	7.00E-19	37.34746712
SPARCL1	-1.02210352	10.00673077	-7.355064851	4.43E-11	4.01E-10	14.74827373
HSPB7	-1.020898551	5.260673077	-13.75548562	3.26E-25	2.48E-22	46.81978429
MYOCD	-1.018774327	5.178653846	-8.29375295	4.01E-13	5.62E-12	19.37312649
CARTPT	-1.018401656	4.594615385	-5.700457328	1.11E-07	5.32E-07	7.095554252
ADRA1B	-1.017138716	6.512596154	-8.261291477	4.73E-13	6.51E-12	19.21102204
LGR6	-1.016877847	6.940769231	-8.222673618	5.75E-13	7.75E-12	19.0183418
TMEM61	-1.015917184	5.567692308	-5.832582298	6.13E-08	3.08E-07	7.674004703
TMEM35A	-1.015677019	5.524423077	-7.403360714	3.49E-11	3.24E-10	14.98249095
MT1X	-1.015327122	8.363798077	-7.719025147	7.26E-12	7.68E-11	16.52435836
C3orf70	-1.015308489	5.150096154	-10.08651423	4.01E-17	1.55E-15	28.44984156
CNTN4	-1.014289855	4.751057692	-11.46397778	3.33E-20	3.64E-18	35.44801685
MYEF2	-1.00300207	5.807403846	-11.53575478	2.31E-20	2.66E-18	35.81054353
ZNF385D	-1.002923395	6.112884615	-11.18102797	1.42E-19	1.20E-17	34.01615041
LONRF2	-1.002654244	5.141634615	-10.63823582	2.33E-18	1.28E-16	31.25947569
ELN	-1.00231677	6.625144231	-7.657657413	9.87E-12	1.02E-10	16.22318782
TNNI2	1.000645963	5.438461538	9.13212691	5.51E-15	1.20E-13	23.5956231
IL21R	1.001751553	5.275480769	10.80327453	9.93E-19	6.17E-17	32.09876408
FSCN1	1.001942029	8.67875	12.2287099	6.76E-22	1.38E-19	39.2929222
MAF	1.002480331	7.62625	10.36299184	9.63E-18	4.32E-16	29.85829509
IGFLR1	1.003453416	7.794038462	7.621871671	1.18E-11	1.20E-10	16.04786837
CD300LF	1.004347826	4.976346154	7.396648965	3.61E-11	3.33E-10	14.9499132
NECTIN4	1.006248447	5.03875	7.212633406	8.93E-11	7.58E-10	14.0603653
NKG7	1.0063147	6.253365385	8.292936555	4.03E-13	5.63E-12	19.36904807
BID	1.00715735	7.157067308	9.807580981	1.70E-16	5.42E-15	27.02893109
CASP1	1.007548654	7.179326923	10.24072521	1.81E-17	7.62E-16	29.23549791
RUNX1-IT1	1.00873706	5.282115385	11.67533651	1.13E-20	1.43E-18	36.51464062
FCGRT	1.010960663	9.877019231	10.9760498	4.08E-19	2.90E-17	32.9764396
CCL13	1.01099793	5.869615385	5.879037949	4.97E-08	2.53E-07	7.87898757
CRTAC1	1.01263354	7.193557692	5.980309955	3.13E-08	1.66E-07	8.328635098
PLEK2	1.013987578	5.337884615	8.005624555	1.72E-12	2.10E-11	17.93900988
GZMK	1.014616977	5.811730769	6.600480959	1.73E-09	1.15E-08	11.15847475
FOSB	1.014745342	8.090673077	3.339106412	0.001164892	0.002786379	-1.767359183
AGPAT4-IT1	1.016530021	6.215	12.54005378	1.40E-22	4.03E-20	40.84558527
SIRPA	1.016567288	7.597596154	9.097268806	6.60E-15	1.41E-13	23.41897507
SLC40A1	1.018273292	8.196442308	8.426514401	2.04E-13	3.07E-12	20.03738251
PNOC	1.018799172	4.753076923	7.957356708	2.20E-12	2.62E-11	17.69987549
SNX10	1.020434783	5.412019231	8.49536578	1.44E-13	2.23E-12	20.38263748
RAB7B	1.021093168	6.512884615	10.46406476	5.71E-18	2.79E-16	30.37299235
RGS19	1.024173913	7.6075	11.13458787	1.81E-19	1.48E-17	33.78075554
PVRIG	1.025387164	5.812019231	8.802794172	2.99E-14	5.49E-13	21.92984485
DCANP1	1.02684058	5.073269231	8.023415927	1.58E-12	1.93E-11	18.0272391
GPR34	1.02742029	6.273653846	8.851816198	2.33E-14	4.38E-13	22.17731344
TMC6	1.031445135	6.004038462	9.429978325	1.19E-15	3.02E-14	25.10755562
TREM1	1.031946189	5.252275635	7.690629223	8.37E-12	8.74E-11	16.38492064
PLD3	1.031995859	7.932403846	7.574509578	1.49E-11	1.49E-10	15.81618805
OASL	1.033267081	5.380961538	10.25487703	1.68E-17	7.17E-16	29.30759114
TLR2	1.035329193	7.474615385	7.220226717	8.60E-11	7.34E-10	14.09692918
SLC22A18	1.037213251	7.075865385	9.916129652	9.68E-17	3.29E-15	27.58180947
NPL	1.0396294	6.319182692	8.764750449	3.63E-14	6.50E-13	21.73792774
ABCA7	1.042418219	5.678461538	11.25265581	9.85E-20	8.94E-18	34.3790144
NLRP12	1.04247619	5.0725	8.981823241	1.19E-14	2.43E-13	22.83446883
TOR4A	1.043453416	5.750576923	12.13623134	1.08E-21	2.06E-19	38.8302042
HS3ST1	1.046426501	6.277692308	9.723808806	2.61E-16	7.83E-15	26.6023697
SGK1	1.047991718	8.576730769	6.665513931	1.27E-09	8.67E-09	11.46210674
BLNK	1.048801242	5.273125	10.88795039	6.42E-19	4.25E-17	32.52904128
CORO7	1.049055901	7.090865385	10.26512009	1.60E-17	6.85E-16	29.35977107
PRXL2B	1.049826087	7.204519231	11.29139257	8.07E-20	7.64E-18	34.57514719
HK3	1.049937888	5.222307692	7.847129839	3.82E-12	4.32E-11	17.15508628
C4orf48	1.051573499	7.86625	9.936640143	8.70E-17	2.98E-15	27.68629169
JPT1	1.055604555	7.527067308	8.767888003	3.58E-14	6.42E-13	21.75375112
MARCKS	1.055917184	8.798846154	14.76536886	2.38E-27	5.56E-24	51.66171011
FCHO1	1.05673706	6.125961538	11.37777912	5.18E-20	5.39E-18	35.01226007
DAPP1	1.057362319	5.329519231	10.45198037	6.08E-18	2.91E-16	30.31146321
ZNF683	1.057937888	5.329615385	8.973672904	1.24E-14	2.52E-13	22.79323585
GMFG	1.062111801	9.480384615	12.27682542	5.30E-22	1.15E-19	39.53339933
DOCK8	1.062670807	5.814326923	11.02653585	3.15E-19	2.36E-17	33.23268759
VSIG4	1.064931677	9.126826923	6.984110507	2.73E-10	2.12E-09	12.96610516
MAPK13	1.065886128	5.578317308	7.989429417	1.87E-12	2.27E-11	17.85873613
ARHGAP30	1.067494824	5.810384615	10.77198013	1.17E-18	7.07E-17	31.93968211
OSBPL3	1.067766046	5.734278846	12.67155168	7.21E-23	2.37E-20	41.498849
CORO1A	1.067805383	6.717019231	10.95152074	4.63E-19	3.18E-17	32.85190258
ARHGAP27	1.069469979	6.817980769	14.43877347	1.15E-26	1.89E-23	50.10891071
P2RX7	1.071302277	5.490625	9.636543389	4.10E-16	1.17E-14	26.15817238
GM2A	1.072656315	7.639951923	7.809585284	4.62E-12	5.11E-11	16.96995706
TMEM51	1.075130435	7.707307692	8.358286113	2.89E-13	4.19E-12	19.6957596
IL2RG	1.07999793	5.471394231	9.86013022	1.29E-16	4.27E-15	27.2965653
RHBDF2	1.085768116	7.688365385	8.233417129	5.45E-13	7.38E-12	19.07192702
ARRB2	1.086074534	7.979711538	9.743017023	2.37E-16	7.13E-15	26.70016512
SLC31A2	1.086795031	7.379903846	6.793660571	6.85E-10	4.92E-09	12.06384124
PLBD1	1.087573499	7.714134615	6.575709519	1.94E-09	1.28E-08	11.04313718
RGCC	1.087817805	8.011153846	8.395215955	2.40E-13	3.55E-12	19.88060514
CEBPE	1.088095238	5.320480769	9.380776308	1.53E-15	3.76E-14	24.85752469
FAM110A	1.089519669	6.979711538	14.0470775	7.79E-26	7.21E-23	48.22994853
MILR1	1.093122153	6.280673077	10.73083598	1.44E-18	8.52E-17	31.73048334
RIMBP3	1.095217391	5.966634615	14.38211227	1.52E-26	2.31E-23	49.83821735
CPNE7	1.097022774	5.752403846	10.04223057	5.04E-17	1.90E-15	28.22422449
CCR7	1.101830228	6.147307692	7.90680717	2.83E-12	3.30E-11	17.44980699
CTSS	1.104985507	5.587115385	7.915135433	2.72E-12	3.17E-11	17.49098037
GAL	1.10505176	5.241730769	5.34964432	5.21E-07	2.23E-06	5.594264074
TFEC	1.109202899	5.400913462	8.983920643	1.18E-14	2.41E-13	22.84508042
CD163	1.11052588	9.373076923	6.223459399	1.02E-08	5.91E-08	9.423146964
SLC29A3	1.112749482	5.897980769	7.747243372	6.31E-12	6.75E-11	16.66305919
SDS	1.114153209	6.245769231	4.412165524	2.49E-05	8.02E-05	1.867894186
KCNN4	1.11552795	6.851538462	7.484297965	2.34E-11	2.25E-10	15.37604957
HCLS1	1.117975155	9.072019231	10.09096472	3.92E-17	1.52E-15	28.47251613
PLTP	1.118919255	9.137788462	7.302306	5.75E-11	5.09E-10	14.49296033
LGMN	1.122186335	7.135384615	7.819980003	4.38E-12	4.87E-11	17.02119001
TLR1	1.12221118	6.587115385	9.016020371	1.00E-14	2.06E-13	23.00752205
CD6	1.122418219	5.561538462	8.841156699	2.46E-14	4.60E-13	22.12348723
SLA	1.123755694	8.074711538	7.221989512	8.53E-11	7.29E-10	14.10541933
CD3D	1.123826087	6.549615385	8.212469575	6.06E-13	8.13E-12	18.96746067
IRF7	1.125109731	7.899038462	12.42938912	2.45E-22	6.36E-20	40.29464064
KLHL6	1.125343685	5.915336538	7.112433959	1.46E-10	1.20E-09	13.5790822
ATG16L2	1.127652174	8.286153846	11.69390656	1.03E-20	1.33E-18	36.60822158
GZMA	1.134890269	6.700384615	7.19594558	9.69E-11	8.18E-10	13.98005344
CCR2	1.139403727	5.644807692	10.16608663	2.66E-17	1.07E-15	28.85524803
VNN1	1.140434783	5.546634615	7.830686037	4.15E-12	4.65E-11	17.07397549
ARL4C	1.141755694	7.908653846	7.560405206	1.60E-11	1.59E-10	15.74727308
BATF	1.142115942	7.03375	8.458831293	1.73E-13	2.64E-12	20.19937294
KCNJ5	1.143296066	5.005961538	7.194979265	9.74E-11	8.21E-10	13.97540483
GBP5	1.143801242	6.281153846	8.886885226	1.94E-14	3.73E-13	22.35445875
CYBB	1.14405383	7.77875	9.659429779	3.64E-16	1.06E-14	26.27465136
ADAMTS14	1.144612836	5.267692308	9.983502523	6.83E-17	2.46E-15	27.92502526
FCN1	1.145091097	6.991009615	7.194321111	9.77E-11	8.24E-10	13.9722388
BIN2	1.147867495	5.384423077	10.9103687	5.72E-19	3.83E-17	32.64291668
FNDC1	1.149606625	6.545576923	8.760564471	3.71E-14	6.62E-13	21.71681819
MATK	1.14989648	5.125769231	9.091653329	6.79E-15	1.45E-13	23.39052455
NCF4	1.150173913	6.555096154	10.25674661	1.67E-17	7.11E-16	29.31711515
FBXO41	1.152057971	6.076346154	9.962421964	7.62E-17	2.68E-15	27.81763148
COTL1	1.154753623	7.894134615	10.94602819	4.76E-19	3.26E-17	32.82401305
DDX60L	1.156732919	6.252019231	12.86921218	2.67E-23	1.02E-20	42.47783399
MFNG	1.159412008	6.428653846	13.81155443	2.47E-25	2.03E-22	47.09167604
HLA-DRB5	1.163776398	9.282692308	6.840073459	5.47E-10	4.02E-09	12.28286727
PTPN6	1.167022774	5.778846154	10.71674016	1.55E-18	9.06E-17	31.65880095
JAK3	1.171465839	7.838365385	9.366894287	1.65E-15	4.03E-14	24.78699765
PLXND1	1.172074534	8.400769231	14.89136246	1.30E-27	3.96E-24	52.25729421
MS4A6A	1.174047619	6.908221154	8.617797499	7.70E-14	1.28E-12	20.99776184
PAQR5	1.177440994	5.224615385	7.040145199	2.08E-10	1.66E-09	13.23329134
MYO1G	1.178554865	5.772211538	8.109734525	1.02E-12	1.29E-11	18.4559322
RASSF4	1.181188406	7.295673077	8.406666195	2.26E-13	3.36E-12	19.93794817
FCGR2C	1.1823147	7.174134615	8.721681378	4.53E-14	7.91E-13	21.52080405
CYBA	1.18247619	8.245384615	9.2497794	3.01E-15	6.95E-14	24.19233607
MEI1	1.187610766	6.483076923	9.291341454	2.43E-15	5.73E-14	24.40329948
FERMT3	1.191859213	6.309038462	9.14131587	5.26E-15	1.15E-13	23.64220098
PARVG	1.194538302	6.055673077	9.088830206	6.89E-15	1.47E-13	23.37622206
ASCL2	1.195908903	5.681153846	12.29165334	4.91E-22	1.09E-19	39.60747011
EMILIN2	1.198650104	8.582115385	8.371884354	2.70E-13	3.94E-12	19.76380522
CYTH4	1.199921325	6.395673077	12.48804717	1.82E-22	5.10E-20	40.58680194
ASPHD1	1.203287785	5.495192308	8.915470888	1.68E-14	3.29E-13	22.4989217
IGKC	1.2046294	5.188653846	6.800278773	6.63E-10	4.78E-09	12.0950384
HLA-DQB2	1.20463354	6.988942308	8.17585679	7.29E-13	9.60E-12	18.78500446
BTK	1.205718427	5.904519231	10.05343899	4.76E-17	1.80E-15	28.28132899
STK10	1.212741201	6.68375	12.8115716	3.57E-23	1.23E-20	42.192724
CPVL	1.213151139	6.592307692	8.123714515	9.49E-13	1.21E-11	18.52545846
PLA2G15	1.214699793	8.890192308	9.823810996	1.56E-16	5.04E-15	27.11158666
LILRB4	1.214979296	5.979663462	8.220365757	5.82E-13	7.83E-12	19.00683281
TIFAB	1.219089027	4.835961538	8.59625551	8.60E-14	1.41E-12	20.88942432
LYN	1.219954451	7.54625	12.0917912	1.35E-21	2.53E-19	38.60760963
VAV3	1.225933747	6.312788462	11.49511543	2.84E-20	3.16E-18	35.60532196
RNASE6	1.226625259	6.830961538	9.417450755	1.27E-15	3.19E-14	25.04388506
INPP5D	1.227888199	7.588942308	11.42293663	4.11E-20	4.38E-18	35.24059498
CSTB	1.227950311	9.463269231	8.510263246	1.33E-13	2.08E-12	20.45740596
PTPRC	1.228146998	7.636971154	9.976439286	7.09E-17	2.52E-15	27.88904166
CD74	1.229668737	7.512980769	8.905348147	1.77E-14	3.44E-13	22.44775776
HTRA4	1.231710145	5.445192308	5.495436152	2.76E-07	1.24E-06	6.211848757
FCGR2A	1.238782609	7.967884615	9.423891158	1.23E-15	3.10E-14	25.07661724
CXCR4	1.243809524	8.968076923	6.608026695	1.67E-09	1.11E-08	11.19364332
ANXA8L1	1.247975155	5.158269231	8.065863619	1.27E-12	1.58E-11	18.23792252
HAVCR2	1.25084472	5.788173077	8.234919333	5.41E-13	7.33E-12	19.07942068
HLA-DPA1	1.251014493	9.81	8.765743038	3.62E-14	6.47E-13	21.74293349
FCGR1B	1.253384058	6.687572115	9.568843277	5.81E-16	1.60E-14	25.81369662
FCER1G	1.253656315	8.504038462	7.535621689	1.81E-11	1.78E-10	15.62626834
SLC7A7	1.253917184	7.122211538	8.818954717	2.75E-14	5.09E-13	22.01140428
LPL	1.272277433	6.78125	6.734237479	9.11E-10	6.41E-09	11.78425422
IGKV1D-8	1.27242236	5.331346154	6.897752162	4.14E-10	3.12E-09	12.5558366
RNASE1	1.274699793	10.45	8.484156796	1.52E-13	2.35E-12	20.32639609
LST1	1.274728778	7.262019231	11.29209508	8.04E-20	7.64E-18	34.57870346
GMIP	1.275035197	6.633365385	11.7844091	6.48E-21	8.68E-19	37.06397167
LILRA4	1.275329193	6.113846154	8.384479629	2.53E-13	3.72E-12	19.82685064
SASH3	1.27652588	6.127211538	10.02346954	5.56E-17	2.07E-15	28.1286419
S1PR4	1.277047619	7.073557692	10.68385195	1.84E-18	1.04E-16	31.49153024
GPR65	1.282057971	5.902596154	10.22319477	1.98E-17	8.28E-16	29.14619106
HLA-DPB1	1.284570393	9.307620192	9.391461689	1.45E-15	3.60E-14	24.91181669
STMN2	1.28573499	5.29875	6.058756095	2.18E-08	1.19E-07	8.679497773
POU2AF1	1.289962733	5.343269231	8.120171097	9.67E-13	1.23E-11	18.5078336
APBB1IP	1.290865424	6.931153846	10.03857463	5.14E-17	1.93E-15	28.20559834
SOWAHD	1.300538302	5.93	8.453967105	1.78E-13	2.70E-12	20.17498375
CD300A	1.300614907	5.855336538	9.711627638	2.78E-16	8.30E-15	26.54035516
FUCA1	1.301283644	7.971923077	7.674185278	9.09E-12	9.42E-11	16.30423639
SLC37A2	1.301291925	5.8275	9.640928092	4.01E-16	1.15E-14	26.18048707
TMEM176B	1.304186335	7.354134615	8.183511053	7.02E-13	9.27E-12	18.82313455
LAIR1	1.30515528	7.201634615	9.03003308	9.32E-15	1.93E-13	23.07845483
VMO1	1.305859213	7.210673077	6.989960951	2.65E-10	2.07E-09	12.9939659
TNFRSF21	1.306571429	7.180288462	9.079128339	7.24E-15	1.54E-13	23.32707414
EVI2B	1.307937888	6.555480769	10.24112442	1.81E-17	7.62E-16	29.23753157
PYCARD	1.308492754	8.004134615	11.34741571	6.06E-20	6.12E-18	34.85866752
MNDA	1.312438923	6.579038462	11.44329378	3.70E-20	3.99E-18	35.3434919
HLA-DRA	1.312695652	9.586923077	8.387326102	2.49E-13	3.67E-12	19.84110107
IGSF6	1.312898551	5.791057692	8.363924444	2.81E-13	4.08E-12	19.72397127
PDE6G	1.314708075	5.897115385	7.506571741	2.09E-11	2.04E-10	15.48457953
HLA-DQB1	1.316891304	8.241706731	8.706498169	4.90E-14	8.48E-13	21.44429873
CD14	1.318161491	10.56769231	9.458507419	1.03E-15	2.65E-14	25.25257477
DCSTAMP	1.320604555	5.147884615	7.125417816	1.37E-10	1.13E-09	13.64131873
IL7R	1.321279503	6.804903846	8.083306008	1.16E-12	1.46E-11	18.32456824
ADGRE2	1.322815735	6.011923077	9.357238062	1.73E-15	4.20E-14	24.7379443
LCP2	1.325672878	6.790961538	10.80965242	9.61E-19	6.04E-17	32.13118156
ITGAX	1.327190476	6.081682692	7.886850488	3.13E-12	3.62E-11	17.35118806
CD37	1.331581781	6.192596154	8.642978414	6.77E-14	1.14E-12	21.12445502
TBC1D2	1.333204969	7.925673077	9.508250675	7.95E-16	2.11E-14	25.50549886
ITGAL	1.337884058	5.841634615	11.34029662	6.28E-20	6.31E-18	34.8226486
PTPRN2-AS1	1.337917184	5.683942308	8.984934548	1.17E-14	2.40E-13	22.85021027
NCF2	1.339325052	6.812019231	8.783381205	3.30E-14	5.98E-13	21.83189861
ANPEP	1.339751553	5.961730769	12.64827885	8.11E-23	2.58E-20	41.38334552
HLA-DQA1	1.340300853	7.469999952	6.997508303	2.55E-10	2.00E-09	13.0299199
TRPM2	1.34931677	5.908076923	10.81806729	9.20E-19	5.84E-17	32.17395053
HCST	1.351010352	8.686057692	11.63284134	1.40E-20	1.72E-18	36.30040939
SLC15A3	1.351693582	7.853653846	8.685988945	5.44E-14	9.36E-13	21.3409885
STAC3	1.352836439	6.763269231	9.704650893	2.88E-16	8.58E-15	26.50483781
LILRB2	1.355320911	7.486346154	9.545950467	6.54E-16	1.78E-14	25.69724146
PRAG1	1.357660455	7.059326923	15.76673002	2.04E-29	2.17E-25	56.34060179
SIGLEC1	1.359445135	5.833653846	10.49884536	4.77E-18	2.37E-16	30.55006711
C1QB	1.365821946	9.647884615	7.557018358	1.63E-11	1.61E-10	15.73073017
HBB	1.368774327	11.72355769	5.975808614	3.19E-08	1.69E-07	8.308569228
RASL10A	1.372078675	6.52375	8.679070537	5.63E-14	9.63E-13	21.30614707
HLA-DMA	1.382161491	8.041153846	9.783160944	1.92E-16	6.03E-15	26.90457347
MS4A7	1.38299793	8.014423077	9.893765049	1.09E-16	3.65E-15	27.46788683
HCAR3	1.383544513	5.8125	7.625556783	1.16E-11	1.18E-10	16.06591174
MAFB	1.385598344	8.575576923	11.22128376	1.16E-19	1.01E-17	34.22011562
DPEP2	1.386277433	5.712884615	9.493852829	8.56E-16	2.25E-14	25.432283
HLA-DRB4	1.387097308	8.52	8.433455427	1.97E-13	2.98E-12	20.07216537
MPEG1	1.389202899	6.526682692	12.21632506	7.20E-22	1.45E-19	39.23099373
FYB1	1.392322981	6.434038462	10.6423167	2.28E-18	1.25E-16	31.28023785
C1QC	1.393784679	7.225865385	9.90740822	1.01E-16	3.42E-15	27.53738293
PTCRA	1.39778882	5.464807692	8.579206544	9.38E-14	1.52E-12	20.80371411
TLR7	1.39926294	5.9775	10.54758521	3.71E-18	1.91E-16	30.79817108
FOLR2	1.399681159	7.516634615	9.664611145	3.55E-16	1.03E-14	26.30102339
IRF5	1.402989648	7.177115385	7.577892967	1.47E-11	1.47E-10	15.83272498
SEZ6L2	1.404028986	5.669519231	10.68932666	1.79E-18	1.02E-16	31.51937695
C1QA	1.404554865	8.516153846	8.85036097	2.34E-14	4.41E-13	22.16996461
MSR1	1.405024111	6.898846144	8.659008926	6.24E-14	1.06E-12	21.20513999
LY86	1.405602484	7.679134615	9.04516563	8.62E-15	1.81E-13	23.15507034
IGLL1	1.41442029	6.468413462	10.00077582	6.25E-17	2.27E-15	28.01302514
NCF1	1.418231884	6.153942308	11.99291852	2.24E-21	3.79E-19	38.11183161
CX3CR1	1.419498965	6.707211538	10.99989405	3.61E-19	2.63E-17	33.09747684
LILRB1	1.42026087	6.510288462	9.230282279	3.33E-15	7.58E-14	24.09340023
IGHM	1.420654244	6.237692308	6.140945598	1.49E-08	8.37E-08	9.049429593
CSF3R	1.420766046	7.095480769	8.910952193	1.72E-14	3.35E-13	22.47608169
CD163L1	1.423296066	5.971730769	12.38975441	2.99E-22	7.30E-20	40.09706384
CA2	1.426455487	6.071826923	9.238562005	3.19E-15	7.31E-14	24.13541241
STAB1	1.426873706	7.770961538	12.6356788	8.64E-23	2.71E-20	41.32079085
TNFAIP8L2	1.427416149	6.24875	11.25242974	9.86E-20	8.94E-18	34.37786957
LILRB3	1.430236025	7.445192308	9.352457717	1.77E-15	4.30E-14	24.71366174
TMEM37	1.431060041	6.802596154	9.279006043	2.59E-15	6.06E-14	24.34067802
GALNT6	1.436447205	5.807884615	11.10616003	2.09E-19	1.62E-17	33.63661198
CTSD	1.438645963	8.981057692	8.804572476	2.96E-14	5.44E-13	21.93881862
CHIT1	1.438824017	5.753461538	4.845930286	4.38E-06	1.61E-05	3.536076327
FGD3	1.439950311	6.321923077	12.40054804	2.83E-22	7.10E-20	40.15088263
HLA-DQA2	1.444086957	7.390096154	6.577796251	1.92E-09	1.27E-08	11.05284631
VAV1	1.446327122	6.806153846	10.4302593	6.80E-18	3.20E-16	30.20086149
VAMP8	1.452070393	9.62625	10.22638182	1.95E-17	8.16E-16	29.16242728
DPP4	1.45257971	5.721730769	11.37142778	5.35E-20	5.54E-18	34.98013613
ARHGAP9	1.455250518	6.907788462	12.11811564	1.18E-21	2.23E-19	38.73948353
HLA-DMB	1.457349896	9.244038462	8.953679393	1.38E-14	2.76E-13	22.69210674
TNF	1.458223602	5.644903846	12.89220022	2.38E-23	9.23E-21	42.59145298
UCP2	1.465122153	6.705480769	8.650423252	6.52E-14	1.10E-12	21.16192356
IRF8	1.467532091	6.403365385	10.01666066	5.76E-17	2.12E-15	28.09395277
FGR	1.468608696	8.218365385	8.54311704	1.13E-13	1.80E-12	20.62237455
MS4A4A	1.469826087	8.343173077	7.863897051	3.52E-12	4.01E-11	17.23783632
CCL5	1.472124224	6.823269231	8.973889202	1.24E-14	2.52E-13	22.79433005
HLA-DRB1	1.473233954	10.11057692	10.63115019	2.41E-18	1.31E-16	31.22342537
IL1B	1.475018634	7.014903846	7.222497922	8.51E-11	7.28E-10	14.10786811
COL1A1	1.479217391	10.00740385	10.09940906	3.75E-17	1.47E-15	28.51553874
IL10RA	1.482240166	8.257980769	10.91811214	5.50E-19	3.72E-17	32.68224574
ITGAM	1.483440994	6.581634615	9.869335126	1.23E-16	4.10E-15	27.34344986
C2	1.487602484	6.591538462	9.305768571	2.26E-15	5.35E-14	24.47654857
ARHGAP45	1.489275362	8.718076923	12.82698528	3.30E-23	1.17E-20	42.26899599
IL1RN	1.489778468	6.483125	8.310376486	3.69E-13	5.24E-12	19.45618912
LGALS9C	1.496339545	9.470192308	10.84843085	7.87E-19	5.10E-17	32.32825502
FABP5	1.500641831	7.62657051	10.07184777	4.33E-17	1.65E-15	28.37511834
TM4SF19	1.50173706	5.106201923	8.329912171	3.34E-13	4.78E-12	19.55384447
TRAF3IP3	1.504621142	6.043782058	11.95776861	2.68E-21	4.39E-19	37.93540407
FAM78A	1.506182195	5.955865385	13.60616151	6.81E-25	4.42E-22	46.09399176
CAPG	1.509426501	8.106875	8.277928644	4.35E-13	6.02E-12	19.294088
LTB	1.510807453	5.878076923	14.74875668	2.58E-27	5.56E-24	51.58303815
LIPA	1.516393375	9.027211538	9.236578439	3.22E-15	7.36E-14	24.12534728
CCL4L2	1.518540373	5.546778846	9.262901413	2.81E-15	6.56E-14	24.25893271
DENND2D	1.520095238	7.005096154	9.56095739	6.05E-16	1.66E-14	25.77357954
DHRS9	1.524554865	5.265769231	10.839832	8.23E-19	5.30E-17	32.28455973
SPI1	1.53573913	7.404903846	11.05660817	2.70E-19	2.05E-17	33.38527313
CD53	1.537238095	7.329326923	10.72281624	1.50E-18	8.85E-17	31.68970077
TREM2	1.537937888	6.568076923	7.468781512	2.52E-11	2.41E-10	15.3005013
HS3ST2	1.538045549	6.195576923	6.218494198	1.04E-08	6.03E-08	9.400594194
SLCO2B1	1.549751553	7.521057692	9.679362242	3.29E-16	9.62E-15	26.37610673
CD84	1.556654244	6.046923077	9.783499957	1.92E-16	6.03E-15	26.90629981
CTSB	1.557979296	9.244230769	9.474375415	9.46E-16	2.46E-14	25.33324774
SYK	1.563540373	6.851634615	11.02593468	3.16E-19	2.36E-17	33.22963688
ARHGAP25	1.567246377	7.009807692	14.12073905	5.43E-26	5.51E-23	48.58466038
C15orf48	1.568989648	6.57125	6.425846097	3.95E-09	2.47E-08	10.34922112
CD83	1.569548654	7.630192308	8.104676642	1.05E-12	1.32E-11	18.43078447
RASAL3	1.570505176	7.476826923	14.30782984	2.18E-26	2.85E-23	49.48276686
TYROBP	1.57247205	10.21384615	10.16384073	2.69E-17	1.08E-15	28.84380574
SAP25	1.583221532	7.672692308	11.14515757	1.71E-19	1.41E-17	33.83433987
JCHAIN	1.588169772	6.567403846	7.726779791	6.99E-12	7.41E-11	16.56246132
LGALS2	1.588405797	6.293846154	8.736035093	4.21E-14	7.39E-13	21.5931479
CD68	1.589383023	8.311923077	9.537602095	6.83E-16	1.85E-14	25.65477745
HBD	1.594173913	10.23567308	5.817356704	6.57E-08	3.29E-07	7.607001113
CCR1	1.597706004	7.171730769	9.794739788	1.81E-16	5.75E-15	26.96353686
EGR2	1.604505176	7.035384615	10.45323582	6.04E-18	2.90E-16	30.3178556
ITGB7	1.60884472	6.847692308	10.59630226	2.89E-18	1.54E-16	31.0461076
CSF1R	1.614207039	9.67125	12.82811664	3.28E-23	1.17E-20	42.27459346
RAB42	1.615668737	6.003076923	7.836083118	4.04E-12	4.54E-11	17.10059242
MARCO	1.640045549	7.88125	5.362312609	4.93E-07	2.12E-06	5.647558173
APOBR	1.641863354	6.287884615	10.69284156	1.76E-18	1.01E-16	31.53725479
MYO1F	1.644020704	7.648173077	12.20805247	7.50E-22	1.48E-19	39.18962111
LAPTM5	1.649469979	8.067788462	9.158503314	4.82E-15	1.06E-13	23.72933505
CCR5	1.652364389	6.959423077	11.53076353	2.37E-20	2.71E-18	35.78534389
CEBPA	1.659503106	6.706730769	10.10150813	3.71E-17	1.45E-15	28.52623319
FBP1	1.660186335	6.914326923	7.36562625	4.21E-11	3.83E-10	14.79945213
AQP9	1.666782609	6.293846154	7.282829963	6.33E-11	5.56E-10	14.39885825
TBC1D10C	1.675283644	6.906057692	13.15311218	6.46E-24	3.44E-21	43.87742729
FCGR3A	1.701312629	8.749326923	11.60569187	1.61E-20	1.93E-18	36.16348093
ADA2	1.704492754	7.810865385	9.535482557	6.90E-16	1.86E-14	25.64399677
CD36	1.705623188	7.719615385	12.08201712	1.42E-21	2.64E-19	38.55863225
C16orf54	1.706128364	6.124807692	14.69851231	3.29E-27	5.84E-24	51.34488675
IGKV1-5	1.710360248	6.179615385	7.667837669	9.38E-12	9.71E-11	16.27310364
NFAM1	1.717225673	6.727884615	11.64812858	1.30E-20	1.61E-18	36.37749028
PLCB2	1.719817805	7.748461538	12.33380397	3.97E-22	9.00E-20	39.81792933
ADAP2	1.743482402	8.167019231	13.62689138	6.15E-25	4.23E-22	46.1948947
ITGB2	1.784356108	8.434423077	10.10308669	3.68E-17	1.44E-15	28.53427573
SLAMF7	1.792786749	6.381730769	10.44415002	6.33E-18	3.01E-16	30.27159271
IFI30	1.805797101	9.858076923	9.395420124	1.42E-15	3.55E-14	24.93193051
HMOX1	1.861399586	9.411538462	9.348552473	1.81E-15	4.36E-14	24.69382512
PLA2G7	1.899383023	6.257596154	8.177555981	7.23E-13	9.54E-12	18.79346842
CD52	1.899826087	8.678461538	10.27736403	1.50E-17	6.47E-16	29.42214274
HBA2	1.911269875	9.809006394	6.942036999	3.34E-10	2.56E-09	12.76599188
MMP1	1.925888199	5.974038462	7.195606773	9.71E-11	8.19E-10	13.97842353
APOE	1.947031056	10.70692308	7.302452356	5.74E-11	5.09E-10	14.49366778
ADAM8	2.018915114	8.514615385	8.961779453	1.32E-14	2.66E-13	22.73307433
CCL3L3	2.036173913	6.841923077	10.46146974	5.79E-18	2.82E-16	30.35977969
IL4I1	2.046165631	7.602980769	8.791732326	3.16E-14	5.76E-13	21.87402966
SLAMF8	2.050339545	7.52375	10.5815303	3.12E-18	1.64E-16	30.97093415
IGLL5	2.066298137	7.660480769	8.302088014	3.85E-13	5.42E-12	19.41477011
CCL4	2.254865424	7.846730769	10.91887227	5.48E-19	3.72E-17	32.68610632
CHI3L1	2.312828157	7.469615385	8.716387172	4.65E-14	8.10E-13	21.49412529
APOC1	2.313606625	8.043846154	6.286281951	7.60E-09	4.50E-08	9.709199552
MMP12	2.329995859	5.955576923	6.946246609	3.28E-10	2.51E-09	12.78599427
MMP7	2.485469979	6.016442308	7.573696196	1.50E-11	1.50E-10	15.81221281
CCL3	2.618165631	9.170480769	11.31260524	7.24E-20	7.04E-18	34.68251903
IBSP	2.637325052	6.075192308	12.25717787	5.85E-22	1.26E-19	39.43522516
IGHV4-31	2.663171843	9.075769231	8.933993054	1.53E-14	3.03E-13	22.59255831
SPP1	2.800592133	9.958942308	8.579962763	9.34E-14	1.52E-12	20.80751526
CCL18	3.022554865	8.811634615	8.144611856	8.54E-13	1.10E-11	18.62943517
ACP5	3.219552795	9.535192308	11.29161643	8.06E-20	7.64E-18	34.57628042
MMP9	3.862625259	8.963846154	12.41284562	2.66E-22	6.75E-20	40.2121884
