# Supplementary material for: Analyzing the pathogenesis of systemic lupus erythematosus complicated by atherosclerosis using transcriptome data
Source: Front Immunol. 2022 Jul 22;13:935545. doi: 10.3389/fimmu.2022.935545 (PMC9354579; doi:10.3389/fimmu.2022.935545)
Supplement: Supplementary File 3 — The common differentially expressed genes. [file Table_3.xls]

TC2N
AKAP12
FOSB
OASL
SGK1
VSIG4
CD163
NCF4
FCGR1B
RNASE1
SIGLEC1
C1QB
HCAR3
C1QC
CHIT1
TNF
IL1B
IL1RN
HBD
CCR1
EGR2
AQP9
MMP1
CHI3L1
IBSP
MMP9
