# Supplementary material for: Analyzing the pathogenesis of systemic lupus erythematosus complicated by atherosclerosis using transcriptome data
Source: Front Immunol. 2022 Jul 22;13:935545. doi: 10.3389/fimmu.2022.935545 (PMC9354579; doi:10.3389/fimmu.2022.935545)
Supplement: Supplementary File 4 — The differentially expressed genes of GSE37356. [file Table_4.xls]

id	logFC	AveExpr	t	P.Value	adj.P.Val	B
APOE	5.11832	7.27138	70.64549979	7.50E-27	1.57E-22	49.90296253
SPP1	5.38079	7.491725	69.68197316	1.00E-26	1.57E-22	49.67572881
TM4SF19	2.44113	5.9199	53.23917343	3.09E-24	3.22E-20	44.93513694
APOC1	4.89392	7.38212	47.42749349	3.60E-23	2.81E-19	42.75819542
FAM65B	-3.53001	6.639785	-46.53603691	5.38E-23	3.37E-19	42.3942751
SMARCD3	-1.2478065	5.43102005	-44.51096317	1.38E-22	7.20E-19	41.5344403
A2M	3.93804	6.68012	42.69999654	3.33E-22	1.49E-18	40.72395094
CCNL1	-1.684225	7.0250075	-42.39774812	3.87E-22	1.51E-18	40.58463475
FOSB	-4.53322	7.27827	-41.85886899	5.07E-22	1.76E-18	40.33326615
MAPK13	2.86471	6.742945	41.31332049	6.69E-22	2.09E-18	40.07481583
SNORA61	2.01769	6.087265	40.72447086	9.06E-22	2.58E-18	39.79125722
STK17B	-2.12366	6.122055	-40.32100601	1.12E-21	2.72E-18	39.59415273
SLC16A10	2.65312	5.97805	40.30372937	1.13E-21	2.72E-18	39.58566066
CHI3L1	2.59394	6.14248	39.81048747	1.46E-21	3.27E-18	39.34139108
CFP	-2.77265	6.267055	-39.24485417	1.98E-21	4.13E-18	39.05686112
GPNMB	4.546005	7.2587725	39.0489544	2.20E-21	4.31E-18	38.95719815
RAB7B	2.92479	6.151455	38.84852775	2.45E-21	4.52E-18	38.85462703
CSF3R	-1.59134	6.846	-38.49433869	2.98E-21	5.18E-18	38.67185181
NRP1	2.481875	6.3033825	38.25754492	3.39E-21	5.59E-18	38.54856502
NPC1	1.91241	6.963405	37.67080636	4.70E-21	7.35E-18	38.23923769
SNORA45	-1.62635	5.865305	-37.50366106	5.16E-21	7.69E-18	38.15010128
EPAS1	2.82443	6.361305	37.38285076	5.53E-21	7.86E-18	38.08538978
RASGRP3	2.80042	6.28489	36.89286466	7.30E-21	9.93E-18	37.82044845
LOC730994	-1.89498	5.96627	-36.68650059	8.21E-21	1.04E-17	37.70765701
H3F3B	-1.9954	7.53325	-36.64185073	8.43E-21	1.04E-17	37.68315758
NR4A2	-3.142965	6.6467775	-36.59801726	8.64E-21	1.04E-17	37.65907296
VIPR1	-1.9102	6.00091	-36.43354511	9.50E-21	1.10E-17	37.56840837
S100A12	-3.91693	6.692645	-36.35263812	9.96E-21	1.11E-17	37.52363746
ATP6V1D	1.29626	8.00736	36.04599349	1.19E-20	1.29E-17	37.35291719
CD276	1.1649275	5.31504875	35.92639017	1.28E-20	1.33E-17	37.28588205
GALM	2.7077	6.48783	35.80375146	1.37E-20	1.39E-17	37.21688241
PADI4	-3.5084	6.48107	-35.6660592	1.49E-20	1.46E-17	37.1390936
KIAA0922	-1.84876	6.34218	-35.41572244	1.73E-20	1.64E-17	36.99679293
AADACL1	1.874635	7.3638525	35.25422678	1.90E-20	1.75E-17	36.904389
SLC1A3	2.70467	6.397095	35.05039499	2.15E-20	1.89E-17	36.78707818
CLDN12	1.55194	5.45236	35.0311339	2.17E-20	1.89E-17	36.77595321
TMEM154	-2.413105	6.2925425	-34.95870258	2.27E-20	1.91E-17	36.73405611
AXUD1	-3.03136	7.37768	-34.92646491	2.31E-20	1.91E-17	36.7153772
MMP9	4.20784	7.94294	34.78922348	2.51E-20	2.02E-17	36.63564054
KLF4	-2.968085	6.6871475	-34.65590486	2.73E-20	2.13E-17	36.55784432
SLCO2B1	3.471215	6.5061425	34.58412738	2.85E-20	2.17E-17	36.51582053
C14orf109	1.75771	7.35426	33.82862007	4.53E-20	3.38E-17	36.06748785
VAT1	2.32094	6.84548	33.72906568	4.82E-20	3.51E-17	36.00757929
GPC4	3.31145	6.524145	33.66180298	5.03E-20	3.58E-17	35.96699147
CCND1	3.76102	6.58282	33.53466884	5.44E-20	3.76E-17	35.89002935
PTGS2	-3.21462	7.02582	-33.51061157	5.53E-20	3.76E-17	35.87542959
SLC38A6	2.41093	6.962595	33.40088135	5.92E-20	3.86E-17	35.80868931
CD1D	-1.537565	5.6326675	-33.39962485	5.92E-20	3.86E-17	35.80792367
MTMR11	-1.502425	5.8557275	-33.13685317	6.99E-20	4.47E-17	35.64710179
STX11	-2.00921	7.839895	-32.95104577	7.87E-20	4.86E-17	35.53253055
TMEM71	-2.05177	6.581955	-32.94309461	7.91E-20	4.86E-17	35.52761186
AKNA	-1.5625	6.72374	-32.85513977	8.37E-20	5.04E-17	35.47311439
LHFPL2	2.36497	7.340925	32.76780852	8.85E-20	5.23E-17	35.41884398
LPL	4.09334	7.06249	32.71227058	9.17E-20	5.32E-17	35.384248
BOLA3	1.2663733	6.23807335	31.9461513	1.51E-19	8.58E-17	34.90032281
AURKA	1.432	5.642795	31.51721503	2.00E-19	1.12E-16	34.62380585
RILPL1	1.96867	5.975595	31.45781104	2.08E-19	1.14E-16	34.58518759
NFE2	-3.11351	6.257315	-31.28901177	2.33E-19	1.26E-16	34.4750177
MMP7	4.148805	6.7551825	31.16231644	2.54E-19	1.35E-16	34.39190277
LOC642755	1.85575	6.864955	31.08159157	2.68E-19	1.40E-16	34.33875405
VEGFB	1.0943525	5.69718125	31.05365039	2.73E-19	1.40E-16	34.3203229
LOC338758	-3.61765	7.604615	-30.96499019	2.90E-19	1.46E-16	34.26171981
OTUD1	-1.60714	6.274995	-30.69581084	3.48E-19	1.73E-16	34.0826776
PTPLAD1	1.0955167	5.99781165	30.53080406	3.90E-19	1.91E-16	33.97208438
VENTX	-2.20083	5.969755	-30.40962077	4.24E-19	2.04E-16	33.89045193
MDH1	1.28529	8.614635	30.25769965	4.71E-19	2.20E-16	33.7876174
TAGAP	-2.0681498	5.9158883	-30.14755438	5.08E-19	2.31E-16	33.71271289
PELI2	-2.02566	6.09771	-30.14234393	5.10E-19	2.31E-16	33.70916223
TUBA1C	1.203785	8.8466575	30.04118255	5.47E-19	2.42E-16	33.64009498
TRAF3IP3	-1.31054	5.77666	-30.03482752	5.49E-19	2.42E-16	33.63574779
TREM2	2.588	6.18141	29.97191462	5.74E-19	2.50E-16	33.59265866
DFNA5	2.83941	6.659035	29.94704549	5.84E-19	2.50E-16	33.575599
ERICH1	-1.327415	6.9801375	-29.77558317	6.59E-19	2.79E-16	33.45756504
ITGA3	1.59227	5.482735	29.69895859	6.95E-19	2.90E-16	33.40458155
CSTB	1.57275	9.303035	29.62068203	7.35E-19	3.03E-16	33.35030461
CD81	1.45778	9.23069	29.47572105	8.14E-19	3.29E-16	33.24938286
DUSP1	-2.91711	8.481315	-29.4664844	8.19E-19	3.29E-16	33.24293436
MGLL	1.3754232	5.6226618	29.4413274	8.34E-19	3.30E-16	33.22536026
PSEN2	1.539375	6.1970625	29.40012855	8.59E-19	3.36E-16	33.19654506
GBA	1.053295	6.8642125	29.0266827	1.12E-18	4.30E-16	32.93337189
PTGER2	-2.06843	6.567555	-29.02100854	1.13E-18	4.30E-16	32.9293455
NDFIP2	1.05972	5.50692	28.8464244	1.28E-18	4.76E-16	32.80505022
BCAP31	1.49383	8.571135	28.69683629	1.42E-18	5.25E-16	32.69791463
MEFV	-1.60434	5.55411	-28.67070102	1.45E-18	5.28E-16	32.67913576
FOS	-3.19731	8.086425	-28.62252075	1.50E-18	5.36E-16	32.64446945
C9orf72	-1.40937	5.891897	-28.61965465	1.51E-18	5.36E-16	32.6424053
RASGRP2	-1.32451	5.424855	-28.43820567	1.72E-18	5.94E-16	32.51128044
SCG5	2.85816	6.16274	28.43343927	1.73E-18	5.94E-16	32.50782409
RNF44	-1.05032	6.20112	-28.38617478	1.79E-18	6.08E-16	32.473517
ASGR2	-1.6713967	5.58562515	-27.99691506	2.39E-18	8.03E-16	32.18866016
MFAP1	1.05874	6.02704	27.96533518	2.44E-18	8.12E-16	32.16536772
PTGR1	1.965235	5.8037075	27.95279473	2.46E-18	8.12E-16	32.15611057
SLC2A5	2.76772	6.3976	27.92717844	2.51E-18	8.19E-16	32.13718747
PRDX1	1.464785	8.9651525	27.89438551	2.57E-18	8.26E-16	32.11293626
PPARG	1.2756675	5.41887375	27.88787052	2.59E-18	8.26E-16	32.1081147
PRDX4	1.51542	7.35444	27.60852266	3.19E-18	1.01E-15	31.90025775
SLAMF8	2.74012	6.43969	27.59336642	3.23E-18	1.01E-15	31.88891735
C1orf54	1.87415	7.307535	27.49515874	3.48E-18	1.08E-15	31.81527674
RGS2	-2.66605	8.169155	-27.40508977	3.72E-18	1.14E-15	31.74749665
MATK	1.5077665	5.64751995	27.31340999	3.99E-18	1.21E-15	31.67826491
TFPI	1.1733667	5.25567335	27.21376786	4.31E-18	1.29E-15	31.60274481
CIDEB	-1.81108	6.00863	-27.20346192	4.34E-18	1.29E-15	31.59491734
SFRS6	-1.08373	8.334445	-27.17461937	4.44E-18	1.31E-15	31.57299469
MRPL17	1.45585	7.023355	27.0958823	4.72E-18	1.38E-15	31.51302453
DUSP14	1.94649	5.888875	27.04752493	4.89E-18	1.42E-15	31.47610305
WBP5	1.812365	6.2722625	27.03260361	4.95E-18	1.42E-15	31.46469656
OBFC2A	1.66793	7.785935	27.00865755	5.04E-18	1.44E-15	31.44637746
ASGR1	-2.48133	7.107355	-26.96164803	5.23E-18	1.47E-15	31.41036527
THEM2	1.7763	6.67024	26.95336208	5.26E-18	1.47E-15	31.40401095
CRABP2	3.67864	6.87807	26.8653852	5.63E-18	1.56E-15	31.33641782
MIPEP	1.13451	5.563815	26.8216039	5.83E-18	1.60E-15	31.30269464
DEXI	1.91487	6.825135	26.73912573	6.21E-18	1.68E-15	31.23900909
LOC644496	1.018555	5.2365275	26.56546202	7.12E-18	1.90E-15	31.10424579
CD63	1.45165	8.575115	26.52377989	7.35E-18	1.95E-15	31.07176456
PDXK	1.54417	7.562515	26.35179394	8.42E-18	2.20E-15	30.93718183
F5	-2.08261	5.858965	-26.35063993	8.43E-18	2.20E-15	30.93627573
CD9	3.00235	6.881535	26.09898633	1.03E-17	2.66E-15	30.7376983
LOC283050	2.45366	5.93561	26.0781091	1.05E-17	2.68E-15	30.72113566
TSPAN3	1.5659	7.00033	25.96175034	1.15E-17	2.92E-15	30.62857332
MCL1	-1.86428	7.40821	-25.87304952	1.23E-17	3.11E-15	30.5577254
GLA	1.2854	8.18109	25.81934335	1.29E-17	3.22E-15	30.51470727
TGM2	1.6698667	5.83055325	25.66899363	1.45E-17	3.58E-15	30.39378808
KBTBD11	-2.29958	6.31868	-25.63383841	1.49E-17	3.65E-15	30.36540958
CCDC88C	-1.59504	6.01551	-25.27421217	2.00E-17	4.82E-15	30.07279647
SLC41A2	1.1309	5.23741	25.20399559	2.12E-17	5.07E-15	30.01516772
ETV5	1.668085	5.6226775	25.18296572	2.16E-17	5.12E-15	29.99787602
S1PR3	-1.90657	5.630885	-25.12618068	2.26E-17	5.32E-15	29.95111114
SPRED1	1.86139	7.120865	25.0741729	2.36E-17	5.51E-15	29.90818592
ADCK2	1.2883	6.99016	25.06758972	2.37E-17	5.51E-15	29.90274595
ICAM3	-3.06466	6.68575	-25.03644049	2.44E-17	5.61E-15	29.87698621
SELL	-2.90121	6.313015	-25.02621189	2.46E-17	5.61E-15	29.86852027
ZFP36	-2.24194	8.7952	-24.99737189	2.52E-17	5.68E-15	29.84463117
TNS3	1.48692	8.18523	24.99479674	2.52E-17	5.68E-15	29.84249673
C15orf39	-1.95614	6.67251	-24.94825048	2.62E-17	5.86E-15	29.80387766
LILRA5	-1.91203	6.575325	-24.91373378	2.70E-17	5.99E-15	29.77519206
SLC11A2	1.39769	7.261965	24.87228923	2.79E-17	6.16E-15	29.74069554
FABP5	2.2265367	6.36195165	24.77521075	3.03E-17	6.63E-15	29.65966269
SPOCD1	2.75576	6.30333	24.71255833	3.19E-17	6.94E-15	29.60719441
NR1H3	2.57719	7.025575	24.64925123	3.37E-17	7.26E-15	29.55404061
MCM6	1.81672	6.76487	24.64184727	3.39E-17	7.26E-15	29.54781506
ECM1	1.8743	6.03419	24.55400668	3.65E-17	7.76E-15	29.47381024
MAP4K1	-1.119915	5.4895375	-24.53951962	3.69E-17	7.81E-15	29.46157928
PIR	1.590845	5.6444975	24.41387686	4.10E-17	8.62E-15	29.35519553
MIR223	-1.3892	5.4388	-24.37587578	4.24E-17	8.85E-15	29.32291031
TECR	1.16101	7.410395	24.33647663	4.38E-17	9.09E-15	29.28938356
BST1	-1.32066	6.04276	-24.31588695	4.46E-17	9.19E-15	29.27184093
PTMS	1.41921	5.744725	24.25859742	4.68E-17	9.58E-15	29.22295058
BCAR3	1.54654	5.44071	24.11145114	5.31E-17	1.08E-14	29.0968415
SLC1A4	1.4469	5.67875	24.06917491	5.51E-17	1.11E-14	29.06046594
EEF2K	1.40983	6.501925	23.98336155	5.93E-17	1.19E-14	28.98643169
SLC35F5	1.09493	5.757645	23.9710518	5.99E-17	1.19E-14	28.97578978
TUBB	1.29185	7.6316	23.97063792	6.00E-17	1.19E-14	28.97543188
G0S2	-3.33243	6.545175	-23.94801853	6.11E-17	1.20E-14	28.95586249
LGMN	2.6594166	6.2103451	23.94729632	6.12E-17	1.20E-14	28.95523735
PSMB5	1.29078	6.94966	23.92729007	6.22E-17	1.21E-14	28.93791273
NLRP12	-1.1357565	5.43921165	-23.84675158	6.67E-17	1.29E-14	28.86802197
TM7SF4	3.64106	6.51069	23.81141829	6.88E-17	1.31E-14	28.83728511
AGTPBP1	-1.007205	6.0309625	-23.78609668	7.03E-17	1.33E-14	28.81522936
TMEM170B	-1.86937	7.078745	-23.66730415	7.80E-17	1.45E-14	28.71144265
SLC46A2	-1.89613	5.945675	-23.59565125	8.30E-17	1.54E-14	28.64858816
FLJ10986	1.26748	5.94072	23.55961626	8.57E-17	1.56E-14	28.6169057
LOC642956	1.90866	6.04038	23.55832937	8.58E-17	1.56E-14	28.61577336
C7orf40	-1.88649	6.692275	-23.55693908	8.59E-17	1.56E-14	28.61454996
FABP5L2	3.09403	7.634645	23.36890031	1.01E-16	1.81E-14	28.44841438
C17orf79	1.29609	7.222285	23.3229047	1.06E-16	1.87E-14	28.40757315
PTEN	-1.34431	6.785435	-23.32007227	1.06E-16	1.87E-14	28.4050555
HAVCR2	1.66208	8.78946	23.27787436	1.10E-16	1.92E-14	28.36751107
SPIRE1	1.68136	6.88671	23.22348825	1.15E-16	1.99E-14	28.3190223
RCSD1	-1.55499	6.507285	-23.16901122	1.21E-16	2.08E-14	28.27033886
CTSL1	2.17557	7.7434984	23.1454356	1.24E-16	2.10E-14	28.24923512
CDKN2D	-1.31956	5.58096	-23.14434721	1.24E-16	2.10E-14	28.24826033
ACP5	3.00409	7.101855	23.07028131	1.32E-16	2.22E-14	28.18181758
NQO1	1.166545	5.6028225	23.05870053	1.34E-16	2.23E-14	28.17140955
ACAT1	1.15782	7.44293	22.9408864	1.48E-16	2.47E-14	28.06522978
HSD3B7	1.75282	5.68502	22.80700356	1.67E-16	2.73E-14	27.94390876
LOC644615	1.45552	5.88079	22.77744901	1.72E-16	2.79E-14	27.91703205
C19orf59	-2.75267	6.538865	-22.69549748	1.85E-16	2.97E-14	27.84232472
YPEL5	-1.06989	7.696925	-22.68050629	1.88E-16	3.00E-14	27.82862979
MEGF9	-1.07231	5.739685	-22.55379859	2.11E-16	3.33E-14	27.71251924
APOO	1.42735	6.317935	22.45576561	2.30E-16	3.60E-14	27.62224195
B3GNT2	1.42131	6.238405	22.45238544	2.31E-16	3.60E-14	27.61912227
FABP3	2.03311	5.638685	22.43377523	2.35E-16	3.64E-14	27.60193787
CDKN1C	-1.52411	5.556875	-22.40049576	2.42E-16	3.72E-14	27.57117301
FREQ	1.44007	5.618965	22.37852009	2.47E-16	3.78E-14	27.5508331
CX3CR1	-2.592455	6.1227575	-22.33628194	2.57E-16	3.89E-14	27.51168359
CCDC49	-1.03075	6.276005	-22.32384495	2.60E-16	3.91E-14	27.50014215
LOC100131967	-1.66847	5.585395	-22.31100274	2.63E-16	3.94E-14	27.48821801
SNORD68	-1.10359	5.574965	-22.29475151	2.67E-16	3.98E-14	27.47311886
CA2	2.33534	7.549845	22.25653213	2.77E-16	4.09E-14	27.43756616
RARRES3	-2.20483	6.342325	-22.24212428	2.80E-16	4.12E-14	27.42414799
VCAN	-3.87067	7.575195	-22.23773852	2.82E-16	4.12E-14	27.42006179
SH3PXD2A	2.11087	6.102975	22.23024042	2.83E-16	4.13E-14	27.41307399
TNFSF10	-2.55772	6.54565	-22.20591386	2.90E-16	4.18E-14	27.39038706
JUNB	-2.06293	7.318585	-22.10487037	3.18E-16	4.53E-14	27.29589162
SNORD35B	-1.22476	5.91913	-22.02963647	3.42E-16	4.81E-14	27.22525714
KLF2	-2.80863	7.784195	-22.026193	3.43E-16	4.81E-14	27.22201852
DENND2D	1.2039	6.40142	21.96961384	3.61E-16	5.02E-14	27.16873397
NCF1C	-2.27847	7.154475	-21.94887436	3.68E-16	5.10E-14	27.14916844
DAB2	3.020535	7.3510925	21.9356621	3.73E-16	5.14E-14	27.13669459
PLAC8	-2.908375	6.3514375	-21.92249476	3.77E-16	5.18E-14	27.12425584
FADD	1.06334	6.3589	21.8565149	4.02E-16	5.49E-14	27.06181633
PDE4B	-1.383635	5.4046775	-21.83035105	4.12E-16	5.51E-14	27.03700525
NOD2	-1.85422	6.40949	-21.8235274	4.14E-16	5.52E-14	27.03052963
SMAD3	-1.42193	5.763585	-21.79870867	4.24E-16	5.60E-14	27.00695998
GAL	3.90098	6.59133	21.77307869	4.34E-16	5.66E-14	26.98259236
SIK1	-1.955695	5.7765325	-21.71069691	4.61E-16	5.93E-14	26.92316563
TFRC	1.75885	8.658025	21.69090163	4.69E-16	6.02E-14	26.90427318
LOC100134144	-1.35785	5.703325	-21.66857693	4.79E-16	6.12E-14	26.88294643
PPIC	1.809555	5.5466575	21.63967026	4.93E-16	6.27E-14	26.85530005
ABTB1	-1.022005	6.4545875	-21.62056683	5.02E-16	6.36E-14	26.83700971
ENOSF1	1.81409	6.158085	21.56423911	5.29E-16	6.68E-14	26.78298747
SCD	3.38931	7.263645	21.55314348	5.35E-16	6.72E-14	26.77232976
FLJ43093	-1.76044	5.58019	-21.52895156	5.47E-16	6.83E-14	26.74907406
PPAP2B	1.1873767	5.29166515	21.52021532	5.52E-16	6.86E-14	26.74066966
RAB24	-1.117388	6.182656	-21.46570406	5.81E-16	7.16E-14	26.68815371
FAM98A	1.27105	6.765865	21.4593519	5.85E-16	7.18E-14	26.6820256
RAI14	2.35313	5.891985	21.33313865	6.60E-16	8.04E-14	26.55989685
HSPB1	1.85699	8.134235	21.31050452	6.75E-16	8.16E-14	26.53792091
C12orf5	1.17052	6.72477	21.30044155	6.81E-16	8.18E-14	26.52814329
RIPK2	-1.25084	7.93556	-21.29869475	6.82E-16	8.18E-14	26.52644556
GOT1	1.3521	6.36959	21.28863284	6.89E-16	8.23E-14	26.51666369
LOC647000	1.344355	7.9150575	21.27017769	7.01E-16	8.35E-14	26.49871051
SEMA4D	-2.21547	6.830365	-21.25364392	7.13E-16	8.45E-14	26.48261358
MFNG	-1.01799	7.330695	-21.18050046	7.65E-16	8.96E-14	26.41125653
TIGA1	-1.00639	7.257365	-21.16553314	7.76E-16	9.06E-14	26.39662529
GSN	1.070205	5.8167025	20.98680102	9.23E-16	1.05E-13	26.22112753
DENND4C	1.07702	6.43687	20.98483704	9.25E-16	1.05E-13	26.21919106
MREG	1.67526	5.7231	20.97377151	9.35E-16	1.06E-13	26.20827727
NLRP3	-2.0093533	6.85459005	-20.9672056	9.41E-16	1.06E-13	26.20179876
EPDR1	2.51589	6.339515	20.84199518	1.06E-15	1.18E-13	26.07787845
GCH1	-1.33718	5.4926366	-20.73333125	1.18E-15	1.30E-13	25.96975022
CCDC69	-1.13133	5.783755	-20.71258869	1.21E-15	1.32E-13	25.94904783
LST1	-1.009235	6.87208	-20.65895536	1.27E-15	1.37E-13	25.89542562
C9orf30	1.78081	6.078435	20.6494776	1.29E-15	1.38E-13	25.88593589
IRF1	-1.78597	7.699345	-20.64851981	1.29E-15	1.38E-13	25.88497666
SCARB2	1.00084	8.68275	20.61891261	1.32E-15	1.41E-13	25.85530371
VKORC1L1	1.14259	5.915635	20.57201563	1.39E-15	1.46E-13	25.80821861
LOC652479	-1.57194	5.58772	-20.55944233	1.40E-15	1.48E-13	25.79557733
PELI1	-1.69661	6.671225	-20.52059124	1.46E-15	1.53E-13	25.75646915
MLEC	1.39638	6.72304	20.50421131	1.48E-15	1.55E-13	25.73995951
LRMP	-1.0565	6.44675	-20.44974711	1.57E-15	1.62E-13	25.68497279
CXorf26	1.13827	7.235135	20.43255901	1.59E-15	1.65E-13	25.66759061
LOC649431	-1.0287	5.25037	-20.41578944	1.62E-15	1.67E-13	25.65061816
NUP214	-1.63122	7.36171	-20.40404036	1.64E-15	1.68E-13	25.63871896
LOC654103	-1.95845	6.394275	-20.39566205	1.65E-15	1.69E-13	25.63022958
SIK3	-1.22764	6.96319	-20.31549386	1.79E-15	1.81E-13	25.54882925
NKIRAS1	1.02257	5.723125	20.30901339	1.80E-15	1.81E-13	25.54223574
NAMPT	-2.08928	6.460545	-20.30709123	1.81E-15	1.81E-13	25.54027966
CALU	1.48812	6.65706	20.2778744	1.86E-15	1.86E-13	25.51052546
ALDH7A1	1.57741	5.626725	20.24914284	1.92E-15	1.91E-13	25.4812254
AMICA1	-2.05374	7.26329	-20.2151453	1.98E-15	1.97E-13	25.44650375
LOC151162	1.38391	7.372135	20.17586962	2.06E-15	2.03E-13	25.40632194
TMED3	1.30161	8.060615	20.17409722	2.07E-15	2.03E-13	25.40450689
CDKN1B	-1.231485	6.4524375	-20.15333644	2.11E-15	2.07E-13	25.38323515
HSD17B14	1.76698	5.51315	20.07512141	2.28E-15	2.23E-13	25.30290666
ASCL2	-1.4707	6.18544	-20.03711534	2.37E-15	2.31E-13	25.26376574
RNASE2	-2.53889	6.808235	-20.00127996	2.46E-15	2.39E-13	25.22679541
CYB5A	1.402585	6.4538375	19.99137991	2.49E-15	2.40E-13	25.21657068
LOC92755	1.03062	6.144285	19.92687015	2.66E-15	2.55E-13	25.14982692
ACO1	1.73413	7.493985	19.92474173	2.66E-15	2.55E-13	25.14762128
NCF1B	-1.36126	5.51431	-19.89675547	2.74E-15	2.61E-13	25.11859888
ERMP1	1.27585	6.086315	19.86779175	2.82E-15	2.68E-13	25.0885219
MYO1G	-2.59667	6.931685	-19.86247055	2.84E-15	2.68E-13	25.08299164
PLA2G7	1.94682	8.018	19.84771193	2.88E-15	2.71E-13	25.06764579
NXF1	-1.115155	7.3138875	-19.77787656	3.09E-15	2.89E-13	24.99488437
HSPBL2	1.31725	5.755225	19.7554947	3.17E-15	2.94E-13	24.97151307
USP3	-1.00098	7.84368	-19.74074686	3.22E-15	2.98E-13	24.95609952
SC4MOL	1.3714867	6.11808995	19.71273794	3.31E-15	3.03E-13	24.92679619
DENND3	-1.28151	5.751305	-19.70537076	3.33E-15	3.04E-13	24.91908198
PPP1R15A	-1.44549	8.644875	-19.6993833	3.36E-15	3.05E-13	24.91281046
TLE4	-1.07889	5.972645	-19.68574323	3.40E-15	3.09E-13	24.89851653
BRD3	-1.07895	6.281115	-19.67231726	3.45E-15	3.12E-13	24.88443779
GM2A	2.51552	7.10783	19.63854174	3.57E-15	3.21E-13	24.84897977
FAM117B	-1.526285	6.0465475	-19.63348429	3.59E-15	3.21E-13	24.84366542
FASN	1.97636	6.72227	19.63310559	3.59E-15	3.21E-13	24.84326743
DENND5A	-1.155285	7.2186575	-19.6106824	3.68E-15	3.27E-13	24.81968913
ITGB5	1.822758	5.950697	19.60843469	3.69E-15	3.27E-13	24.81732422
HSPH1	1.32501	7.345775	19.60279807	3.71E-15	3.28E-13	24.81139257
FCAR	-1.4603766	6.0952017	-19.59923	3.72E-15	3.28E-13	24.80763691
KCNH3	-1.01937	5.191215	-19.59404448	3.74E-15	3.28E-13	24.8021776
ENG	1.59352	6.78532	19.59390954	3.74E-15	3.28E-13	24.80203553
SLC29A3	1.9681	6.72239	19.49722851	4.14E-15	3.59E-13	24.69999808
SLC37A4	1.41066	6.72465	19.47344405	4.24E-15	3.67E-13	24.67482255
FRMD4A	2.09771	5.726455	19.46866577	4.26E-15	3.68E-13	24.6697613
GPBAR1	-2.1668	6.28421	-19.46270003	4.29E-15	3.69E-13	24.66344062
ZFYVE26	1.1664	7.19664	19.45750146	4.31E-15	3.70E-13	24.65793125
ACOT4	2.09603	5.751005	19.44468156	4.37E-15	3.74E-13	24.644339
MXD1	-1.80782	7.19365	-19.44215547	4.38E-15	3.74E-13	24.64165972
YPEL2	-1.2272	6.33905	-19.42020239	4.48E-15	3.81E-13	24.61836149
TXN	1.013565	8.9602425	19.41950272	4.49E-15	3.81E-13	24.61761853
NFIL3	-2.19588	6.98909	-19.39652897	4.60E-15	3.88E-13	24.59320963
ADAP1	-1.24935	5.662355	-19.38904884	4.63E-15	3.90E-13	24.58525632
EGR1	-2.34451	7.702215	-19.38592357	4.65E-15	3.90E-13	24.5819325
MAP7	1.100725	5.7503425	19.38076194	4.67E-15	3.91E-13	24.57644184
SNORA28	-1.19937	5.703055	-19.36146741	4.77E-15	3.97E-13	24.55590513
WDR8	-1.06316	5.96839	-19.34997825	4.83E-15	4.00E-13	24.54366713
STIP1	1.41878	7.4667	19.34616655	4.85E-15	4.00E-13	24.53960548
SEPP1	2.225215	5.8054125	19.31980318	4.98E-15	4.10E-13	24.51149265
C18orf55	1.15914	6.631395	19.30797293	5.04E-15	4.13E-13	24.49886559
LOC652616	-1.81829	5.939015	-19.26864411	5.26E-15	4.25E-13	24.45683537
ZNF467	-1.84965	7.094585	-19.26154094	5.30E-15	4.27E-13	24.44923569
EXD2	1.03147	5.777965	19.25127837	5.35E-15	4.31E-13	24.4382511
ADD3	-1.05238	6.0125175	-19.24801839	5.37E-15	4.31E-13	24.43476061
PTPRO	1.60195	6.20709	19.23487525	5.45E-15	4.36E-13	24.42068248
CNIH3	1.54014	5.55557	19.21835187	5.54E-15	4.43E-13	24.40297081
IDH1	1.24653	7.4664	19.19818091	5.66E-15	4.51E-13	24.38132979
ETV3	-1.35398	5.7819	-19.17870813	5.78E-15	4.58E-13	24.36041754
ACP2	1.72907	6.935205	19.17694454	5.79E-15	4.58E-13	24.35852259
CHMP1B	-1.07381	7.802855	-19.17414495	5.81E-15	4.58E-13	24.35551415
SPRY2	2.12797	6.434025	19.16538512	5.86E-15	4.61E-13	24.34609816
MGST3	1.26121	8.405525	19.12377732	6.13E-15	4.79E-13	24.30131834
FLJ20489	1.5481	6.20275	19.11288898	6.20E-15	4.84E-13	24.28958481
DHCR24	2.37163	6.263945	19.10269685	6.27E-15	4.88E-13	24.27859584
IER2	-1.76856	6.21593	-19.05172605	6.61E-15	5.11E-13	24.22355727
MIR302C	-1.37775	5.541155	-18.99111466	7.05E-15	5.43E-13	24.15792862
LOC387934	2.5697	6.5082	18.97619535	7.17E-15	5.49E-13	24.1417442
ANXA2	1.15715	8.1244016	18.96093379	7.29E-15	5.56E-13	24.12517618
AFAP1L1	2.04213	5.760645	18.89792256	7.79E-15	5.92E-13	24.05663834
GCA	-1.05611	7.931255	-18.84512196	8.25E-15	6.22E-13	23.99904179
SC5DL	1.45613	6.345325	18.81602413	8.51E-15	6.40E-13	23.96723643
ATP1B1	2.2409733	7.01271005	18.80882585	8.58E-15	6.43E-13	23.95936126
CD84	1.307785	6.2230925	18.80742068	8.59E-15	6.43E-13	23.95782363
PI4K2A	1.1038	5.96604	18.77760631	8.87E-15	6.60E-13	23.92517338
OLIG1	-1.9452	5.68741	-18.77551306	8.89E-15	6.60E-13	23.92287921
OSM	-2.87033	6.713425	-18.77397308	8.90E-15	6.60E-13	23.92119126
PSMD14	1.05824	6.98151	18.75922464	9.05E-15	6.68E-13	23.90501915
TBL1X	-1.42674	6.37643	-18.75657734	9.07E-15	6.68E-13	23.90211506
DKFZp761P0423	1.21031	5.874335	18.74781375	9.16E-15	6.73E-13	23.89249863
ADCY3	2.59892	7.25531	18.72650931	9.37E-15	6.84E-13	23.86910342
IMPA2	-1.59122	6.62736	-18.70937986	9.55E-15	6.95E-13	23.8502749
TREM1	-2.24123	5.977165	-18.69148775	9.73E-15	7.07E-13	23.8305909
CRISPLD2	-2.68938	6.32168	-18.67385814	9.92E-15	7.19E-13	23.81117849
PTPRM	1.2038	5.28515	18.65098399	1.02E-14	7.35E-13	23.7859657
CTSB	1.53534	9.073965	18.62674002	1.04E-14	7.53E-13	23.75921159
CD109	1.24965	5.365385	18.60863552	1.06E-14	7.66E-13	23.73921144
SPR	1.28376	5.59982	18.60376666	1.07E-14	7.67E-13	23.73382968
COLEC12	1.43662	5.44848	18.56280038	1.12E-14	7.98E-13	23.68849599
CPT2	1.28462	6.95862	18.51106296	1.18E-14	8.39E-13	23.63110964
FAM82A2	1.38115	7.188995	18.48828831	1.21E-14	8.56E-13	23.60580109
CDCA5	1.66664	5.64597	18.46992915	1.24E-14	8.69E-13	23.58537818
C14orf169	1.1262	6.18442	18.46108618	1.25E-14	8.76E-13	23.57553445
PHLDA3	1.81761	5.577065	18.44525532	1.27E-14	8.89E-13	23.55790107
TMCO3	1.17671	6.707925	18.44024288	1.28E-14	8.91E-13	23.55231498
C1QC	3.10234	6.75114	18.43951374	1.28E-14	8.91E-13	23.55150227
PNPLA2	-1.07516	6.43203	-18.4270645	1.30E-14	9.01E-13	23.53762167
ARHGAP9	-1.00944	7.436565	-18.42251291	1.30E-14	9.03E-13	23.53254458
SERPINA1	-1.38495	6.38428	-18.37633834	1.37E-14	9.41E-13	23.48097309
GREM1	1.664775	5.5607625	18.35207614	1.41E-14	9.59E-13	23.45382693
DNASE2B	1.4031265	5.35856995	18.2211187	1.63E-14	1.09E-12	23.30672666
LOC728006	1.12421	6.559285	18.18602366	1.69E-14	1.13E-12	23.26713938
CDC20	2.04076	5.6939	18.17907802	1.71E-14	1.13E-12	23.25929632
ARHGAP27	-1.27183	5.876925	-18.1623765	1.74E-14	1.15E-12	23.24042552
SULF2	-2.2922333	6.39915995	-18.1613088	1.74E-14	1.15E-12	23.23921859
TRIM47	1.38365	5.326665	18.15479084	1.75E-14	1.16E-12	23.2318493
C10orf58	1.183035	7.9131325	18.13813896	1.79E-14	1.17E-12	23.21301136
LOC653778	-1.60655	6.266735	-18.09610229	1.87E-14	1.22E-12	23.16538499
TRIP6	1.23869	6.273535	18.08826056	1.89E-14	1.23E-12	23.15648925
NPEPL1	-1.04275	6.941205	-18.07542099	1.91E-14	1.24E-12	23.14191621
HMHA1	-1.1406	6.43281	-18.06655339	1.93E-14	1.25E-12	23.13184582
ANKRD33	1.83057	8.139685	18.04721004	1.98E-14	1.26E-12	23.10986294
PLSCR3	-1.00954	7.87408	-18.03525684	2.00E-14	1.28E-12	23.0962678
C9orf46	1.12158	6.81386	17.9875354	2.11E-14	1.34E-12	23.04190829
CYP27A1	1.43838	8.4536	17.97122266	2.15E-14	1.36E-12	23.02329599
CCDC151	-1.13784	5.31789	-17.96972822	2.15E-14	1.36E-12	23.0215901
NCF1	-2.25981	7.145875	-17.96486422	2.17E-14	1.36E-12	23.01603701
HCK	-1.01071	7.883585	-17.932444	2.25E-14	1.41E-12	22.97898835
FGD5	1.30664	5.28818	17.93000339	2.25E-14	1.41E-12	22.97619682
ATP6V0D2	1.55957	5.615235	17.9074442	2.31E-14	1.44E-12	22.9503774
FGL2	-1.59012	8.29066	-17.88996382	2.36E-14	1.47E-12	22.93035022
LTB4R	-1.31988	5.70243	-17.88460626	2.37E-14	1.47E-12	22.9242085
TYMS	1.95276	5.8806	17.74679146	2.77E-14	1.71E-12	22.76563898
LOC400027	-1.22655	6.496515	-17.73063763	2.82E-14	1.73E-12	22.74697856
MGC33556	-1.56006	5.87326	-17.73022715	2.82E-14	1.73E-12	22.74650418
RGL1	2.15656	7.12055	17.72243657	2.85E-14	1.74E-12	22.73749898
RAB13	1.19063	6.037975	17.70376496	2.91E-14	1.77E-12	22.71590152
VAMP2	-1.21222	6.1422	-17.69967836	2.92E-14	1.78E-12	22.71117177
C15orf52	1.25314	6.09755	17.6866495	2.96E-14	1.80E-12	22.69608574
TRPV2	1.55088	6.95237	17.67956662	2.99E-14	1.81E-12	22.68788026
RAB3IL1	2.6544	6.07087	17.64381152	3.11E-14	1.87E-12	22.64641218
PLA2G4B	-1.24476	6.34976	-17.63817897	3.13E-14	1.88E-12	22.63987265
ISOC2	1.22068	6.04381	17.62123446	3.19E-14	1.91E-12	22.62018815
ZC3H12C	1.09486	6.01939	17.61976077	3.20E-14	1.91E-12	22.61847534
LIMA1	1.38736	5.48935	17.61713401	3.21E-14	1.91E-12	22.61542204
PRAGMIN	1.62402	6.54843	17.60511431	3.25E-14	1.93E-12	22.60144525
MELK	1.38152	5.410305	17.60359583	3.26E-14	1.93E-12	22.5996789
CORO1A	-1.70471	7.664265	-17.57513474	3.37E-14	1.98E-12	22.56654628
IL8	-3.261955	7.9583475	-17.5113654	3.62E-14	2.11E-12	22.49213185
NFKBIZ	-1.96063	6.574335	-17.50778778	3.64E-14	2.12E-12	22.4879497
CD37	-1.07858	7.45615	-17.50612342	3.64E-14	2.12E-12	22.48600383
C1QA	1.54464	5.96313	17.49663412	3.68E-14	2.13E-12	22.47490633
ME1	1.92626	6.22048	17.44800036	3.89E-14	2.24E-12	22.41794409
MCOLN3	1.346395	5.4406825	17.43061774	3.97E-14	2.27E-12	22.39754963
NEK6	1.48377	6.415165	17.42308493	4.01E-14	2.28E-12	22.38870588
UCHL1	2.84011	6.124875	17.42265162	4.01E-14	2.28E-12	22.38819706
CEP55	1.73567	5.599345	17.38840337	4.17E-14	2.36E-12	22.34794374
SUCNR1	2.07679	5.848195	17.38541776	4.19E-14	2.37E-12	22.34443122
COQ10A	-1.98551	6.986665	-17.38348439	4.19E-14	2.37E-12	22.34215635
FPR2	-1.53752	5.559495	-17.37967143	4.21E-14	2.38E-12	22.33766922
PPM1F	-1.38305	7.663825	-17.37651672	4.23E-14	2.38E-12	22.33395603
SFRS16	-1.11955	5.722215	-17.35770681	4.32E-14	2.42E-12	22.31180354
FYN	-1.6091075	6.00550625	-17.35392958	4.34E-14	2.43E-12	22.30735246
NCK1	1.27934	7.45509	17.34945154	4.36E-14	2.43E-12	22.30207439
PMFBP1	1.20992	5.2667	17.34496334	4.39E-14	2.44E-12	22.29678312
SLC9A3R1	-1.33681	6.949555	-17.3410124	4.41E-14	2.44E-12	22.2921242
GNPDA1	1.25676	7.78437	17.31957998	4.52E-14	2.50E-12	22.26683445
LOC647886	1.1566	5.36917	17.29327088	4.66E-14	2.57E-12	22.23575146
CSTA	-1.18931	5.959815	-17.25502521	4.87E-14	2.66E-12	22.19048933
SNORD14A	-1.02676	5.83195	-17.25316252	4.88E-14	2.66E-12	22.1882826
IRAK3	-1.82312	7.01484	-17.24785161	4.91E-14	2.67E-12	22.18198954
SLC7A1	1.13241	6.074445	17.24379877	4.93E-14	2.68E-12	22.17718603
PLEKHG3	-1.49793	5.870495	-17.20923559	5.13E-14	2.78E-12	22.13617943
CARD16	-1.0030837	5.72469835	-17.20334766	5.17E-14	2.79E-12	22.12918641
ARHGAP22	1.32766	6.01106	17.1601171	5.43E-14	2.92E-12	22.07777552
TRA2A	-1.00167	6.154425	-17.15706148	5.45E-14	2.92E-12	22.07413727
PBX2	-1.17613	6.228105	-17.15367156	5.48E-14	2.93E-12	22.07010028
FPR1	-3.0517	7.50677	-17.15291227	5.48E-14	2.93E-12	22.06919596
IGF2R	1.23703	8.642505	17.11325467	5.74E-14	3.04E-12	22.02191295
C11orf21	-1.32482	5.77056	-17.11247	5.75E-14	3.04E-12	22.0209764
LOC654053	-1.886	5.92089	-17.10444165	5.80E-14	3.06E-12	22.0113919
FAH	1.55464	6.20996	17.096194	5.86E-14	3.08E-12	22.00154135
SSH2	-1.46637	6.686545	-17.09004819	5.90E-14	3.10E-12	21.99419833
ARHGAP10	1.05352	5.80272	17.03410639	6.30E-14	3.29E-12	21.92724913
C19orf28	1.83144	6.536185	17.0333526	6.30E-14	3.29E-12	21.92634566
MNDA	-1.32814	7.69192	-17.02654693	6.35E-14	3.30E-12	21.91818701
SNX24	1.14457	5.476305	17.01114526	6.47E-14	3.36E-12	21.89971257
LPPR2	-1.08971	5.965355	-16.99439166	6.60E-14	3.42E-12	21.87959935
DHRS3	1.80844	5.87456	16.97181694	6.78E-14	3.50E-12	21.85246939
TNFRSF12A	1.50579	5.684375	16.94050155	7.03E-14	3.62E-12	21.81478112
CCNB2	1.61679	5.565515	16.92651971	7.15E-14	3.66E-12	21.79793361
RNASE1	3.841825	7.0816825	16.88957175	7.47E-14	3.79E-12	21.75335255
TOMM40	1.26572	7.84987	16.8628822	7.71E-14	3.89E-12	21.72109459
GBE1	1.19262	6.6226	16.84515136	7.87E-14	3.94E-12	21.69963905
IL1B	-3.50187	7.497085	-16.83578048	7.96E-14	3.98E-12	21.68829143
DHRS11	1.25533	5.669425	16.79312379	8.37E-14	4.17E-12	21.63656475
EHD1	-1.01145	7.627925	-16.74243507	8.89E-14	4.40E-12	21.57494463
CTSD	1.61212	8.68638	16.72703919	9.06E-14	4.46E-12	21.55619538
NFKBIA	-1.31633	9.450495	-16.6914284	9.45E-14	4.63E-12	21.51276888
CD69	-1.732845	5.5800725	-16.66574519	9.74E-14	4.76E-12	21.48139729
HTRA1	2.54573	6.345495	16.65892473	9.82E-14	4.79E-12	21.47305893
LXN	1.93801	6.552325	16.64942216	9.94E-14	4.84E-12	21.46143648
PLXNA1	1.2249	5.38493	16.63184999	1.01E-13	4.92E-12	21.43992856
HSD17B12	1.24753	7.613125	16.63055729	1.02E-13	4.92E-12	21.43834553
BOK	1.70892	6.53683	16.60226951	1.05E-13	5.04E-12	21.40367682
RARRES1	1.4634299	5.39610165	16.58169621	1.08E-13	5.13E-12	21.37842959
ATP6V1H	1.2982	6.334615	16.57938631	1.08E-13	5.13E-12	21.37559316
C5orf32	1.59479	6.930065	16.50886455	1.18E-13	5.53E-12	21.28882628
LRCH4	-1.009375	6.8398725	-16.48610548	1.21E-13	5.67E-12	21.26075392
BCAT1	2.3229	7.16694	16.47393025	1.23E-13	5.75E-12	21.2457221
RAP2A	1.00879	7.001315	16.46270278	1.24E-13	5.81E-12	21.23185162
RAB38	1.54357	5.819025	16.45695969	1.25E-13	5.84E-12	21.22475333
CRIP1	-2.037	7.93858	-16.44164168	1.28E-13	5.93E-12	21.20580988
CEBPD	-1.82659	8.365895	-16.422125	1.31E-13	6.05E-12	21.18165126
TESC	-1.48904	6.54952	-16.41530418	1.32E-13	6.08E-12	21.17320212
RNF166	-1.04445	6.035505	-16.41229678	1.32E-13	6.10E-12	21.16947577
RRAGD	1.09552	7.40138	16.39315364	1.35E-13	6.23E-12	21.14574204
RRM1	1.11659	7.064225	16.38517347	1.37E-13	6.26E-12	21.13584093
C13orf15	1.05029	9.090375	16.31803598	1.48E-13	6.74E-12	21.05237222
LIPA	1.65815	9.063575	16.29863922	1.52E-13	6.88E-12	21.02820039
PLAU	2.51989	6.418805	16.29585616	1.52E-13	6.89E-12	21.02473011
AOAH	-1.54205	6.728325	-16.2917248	1.53E-13	6.92E-12	21.01957763
LOC399942	1.59355	6.713855	16.28795734	1.54E-13	6.92E-12	21.01487796
PLA2G15	1.54023	6.584655	16.28777993	1.54E-13	6.92E-12	21.01465664
TUBB3	1.54353	5.399715	16.25708643	1.60E-13	7.14E-12	20.97633218
MIDN	-1.28243	7.307655	-16.23625749	1.64E-13	7.28E-12	20.95028822
GPR137B	1.39457	6.582535	16.2323213	1.65E-13	7.31E-12	20.94536319
ABHD12	1.2539233	6.10188835	16.21806807	1.68E-13	7.43E-12	20.92752043
CDC42EP3	-1.18201	5.470855	-16.15976846	1.80E-13	7.90E-12	20.85439378
DPYSL3	1.25774	5.3114	16.14878689	1.82E-13	8.00E-12	20.8405932
CD302	-1.162205	6.3834625	-16.11307831	1.91E-13	8.31E-12	20.79566068
RBP7	-1.86024	6.05017	-16.10746164	1.92E-13	8.34E-12	20.78858516
RGS20	1.333425	5.2805025	16.08457496	1.97E-13	8.54E-12	20.7597314
QPRT	1.77672	6.05081	16.06208094	2.03E-13	8.74E-12	20.73133733
LTB	-1.1752	5.678795	-16.05467275	2.05E-13	8.81E-12	20.72197834
FAM26F	-1.85391	6.187725	-16.05301431	2.05E-13	8.81E-12	20.71988266
ALCAM	1.76942	7.22819	16.03813268	2.09E-13	8.95E-12	20.70106901
ATOX1	1.10529	7.410255	15.9562762	2.31E-13	9.75E-12	20.59730847
CDC45L	1.29379	5.313825	15.95409758	2.32E-13	9.76E-12	20.59454047
TMEM173	-1.30934	6.90975	-15.94813127	2.34E-13	9.79E-12	20.58695841
ACOX2	1.50389	6.273595	15.9416648	2.36E-13	9.86E-12	20.57873792
LOC728069	-1.0806	7.5829	-15.91151327	2.45E-13	1.02E-11	20.54036904
DBI	1.26174	8.46851	15.86233202	2.60E-13	1.08E-11	20.47764683
ADAMDEC1	2.578955	6.1949575	15.86160455	2.60E-13	1.08E-11	20.47671778
P2RY13	-1.2096299	5.59502165	-15.83765171	2.68E-13	1.10E-11	20.44610697
C9orf127	-1.26823	5.301005	-15.78261558	2.87E-13	1.17E-11	20.37561875
ZDHHC1	-1.50555	5.808925	-15.75559399	2.97E-13	1.21E-11	20.34093163
C11orf45	1.91458	5.63579	15.71295037	3.14E-13	1.27E-11	20.28608471
PON2	1.093645	6.6592125	15.69718775	3.20E-13	1.29E-11	20.26577835
PTTG3P	1.36059	5.811215	15.68299008	3.26E-13	1.31E-11	20.24747277
BAG3	1.32833	6.407155	15.67825607	3.28E-13	1.31E-11	20.24136582
ACPP	-1.17619	5.897845	-15.66586187	3.33E-13	1.33E-11	20.22536947
RASL11B	2.09208	5.72245	15.63873417	3.44E-13	1.37E-11	20.19031898
GPR68	1.45893	5.380845	15.61960282	3.53E-13	1.40E-11	20.1655683
GSDMD	-1.22508	6.51317	-15.59928809	3.62E-13	1.43E-11	20.13925767
YPEL3	-1.4637	6.66124	-15.57155752	3.75E-13	1.47E-11	20.10329415
TSC22D3	-1.245642	5.919417	-15.53300638	3.94E-13	1.54E-11	20.05320473
JAK2	-1.15684	5.9935	-15.49370573	4.14E-13	1.61E-11	20.00202996
ICAM2	-1.87476	6.69974	-15.49274969	4.14E-13	1.61E-11	20.00078366
NPL	1.36173	7.761505	15.48512787	4.18E-13	1.62E-11	19.99084542
LOC401397	1.1625	7.6343	15.48489905	4.19E-13	1.62E-11	19.99054698
CBLB	1.2396	6.70717	15.48195494	4.20E-13	1.63E-11	19.98670691
LPIN1	1.04432	6.99912	15.47894263	4.22E-13	1.63E-11	19.98277723
PLAGL2	-1.21591	6.315965	-15.46748404	4.28E-13	1.65E-11	19.96782295
FLJ38717	-1.21852	6.05403	-15.46525837	4.29E-13	1.65E-11	19.96491718
KIAA1737	1.06796	6.44276	15.41975843	4.55E-13	1.73E-11	19.90543392
HADH	1.09128	7.03553	15.41553179	4.57E-13	1.74E-11	19.8999006
EXT1	-1.11602	5.66993	-15.3801457	4.78E-13	1.81E-11	19.85352302
SOCS3	-1.403165	5.6388025	-15.34698272	4.99E-13	1.87E-11	19.80997506
LOC100134728	-1.20988	5.93232	-15.33018285	5.10E-13	1.91E-11	19.7878832
LOC284837	-1.2481	5.35029	-15.30467225	5.27E-13	1.96E-11	19.75429662
IRS2	-2.02422	6.80443	-15.30375575	5.28E-13	1.96E-11	19.75308908
TRIM22	-1.52208	6.75425	-15.3009367	5.30E-13	1.97E-11	19.74937442
GADD45B	-2.0095	6.70729	-15.28879221	5.38E-13	1.99E-11	19.73336492
GARS	1.02633	7.940575	15.27096961	5.51E-13	2.02E-11	19.70985029
BRP44	1.12583	7.064705	15.24910061	5.66E-13	2.08E-11	19.68096455
TNFRSF21	2.73139	7.068235	15.24779734	5.67E-13	2.08E-11	19.679242
CCDC106	1.03	6.15191	15.24461827	5.70E-13	2.08E-11	19.67503962
S1PR4	-1.30422	5.93265	-15.23961309	5.73E-13	2.09E-11	19.6684218
S100A8	-2.88762	8.68602	-15.19646976	6.06E-13	2.19E-11	19.61130004
SLC22A4	-1.196355	5.5643875	-15.16249243	6.33E-13	2.27E-11	19.56621552
SLAMF6	1.303125	5.6481875	15.15865587	6.37E-13	2.27E-11	19.56111933
C17orf91	-1.35034	6.95383	-15.12316448	6.67E-13	2.37E-11	19.51392248
ATP6V0E2	1.03841	6.782765	15.1136164	6.75E-13	2.39E-11	19.50120907
HAL	-1.11083	5.2794	-15.10635291	6.81E-13	2.40E-11	19.49153299
AGTRAP	-1.105815	6.6627725	-15.09395128	6.92E-13	2.44E-11	19.47500288
LOC644642	-1.23696	6.0868	-15.05477041	7.29E-13	2.55E-11	19.42270194
PAPLN	1.23334	5.41399	15.05151899	7.32E-13	2.56E-11	19.4183565
ETS2	-1.73455	6.418565	-15.04547294	7.38E-13	2.57E-11	19.41027397
C1RL	-1.19337	5.356065	-15.02050945	7.62E-13	2.64E-11	19.37687251
LYSMD2	-1.00315	7.419465	-15.00782079	7.75E-13	2.68E-11	19.35987665
NCAPG	1.42455	5.364985	15.00001379	7.83E-13	2.70E-11	19.34941343
EMP1	2.64184	8.00332	14.95670289	8.28E-13	2.84E-11	19.29128165
S100A9	-1.0236	9.63373	-14.95533532	8.30E-13	2.84E-11	19.28944376
SMAP2	-1.239725	7.7124375	-14.95250021	8.33E-13	2.85E-11	19.28563315
IER5	-1.59245	6.971805	-14.93577017	8.51E-13	2.90E-11	19.26313412
CCNA2	1.45876	5.55082	14.92874526	8.59E-13	2.92E-11	19.25368038
SDC2	1.34796	5.78169	14.90174187	8.90E-13	3.01E-11	19.21730527
C10orf54	-2.18941	7.618335	-14.89396239	8.99E-13	3.04E-11	19.2068154
MRTO4	1.02536	5.81529	14.85160036	9.51E-13	3.18E-11	19.14961208
TNFAIP3	-2.27602	7.34249	-14.84174746	9.64E-13	3.22E-11	19.1362873
LRRK2	-1.077745	5.4900225	-14.83663131	9.70E-13	3.23E-11	19.12936539
RIMS3	1.00955	5.268715	14.83466807	9.73E-13	3.24E-11	19.12670868
ATG16L2	-1.03589	6.540045	-14.79424171	1.03E-12	3.41E-11	19.0719358
RGS16	1.35483	5.420865	14.78269013	1.04E-12	3.45E-11	19.05626136
HMMR	1.37691	5.380765	14.77814521	1.05E-12	3.47E-11	19.05009146
FPR3	2.32362	6.80937	14.74803722	1.09E-12	3.59E-11	19.00917786
SNORD3D	-2.05107	6.806725	-14.71456308	1.14E-12	3.73E-11	18.96360649
SLC36A1	1.12401	6.593005	14.67696459	1.20E-12	3.88E-11	18.91231508
GCHFR	1.30036	6.78159	14.64893006	1.24E-12	4.01E-11	18.87399804
NDUFB9	1.13822	8.04887	14.5944089	1.34E-12	4.30E-11	18.79930118
CHD1	-1.13567	6.908875	-14.56023088	1.40E-12	4.48E-11	18.75235488
NUAK2	-1.145345	5.5044675	-14.55203815	1.42E-12	4.51E-11	18.74108764
RTN4R	1.48936	5.49411	14.52626567	1.47E-12	4.65E-11	18.70560843
SLC25A37	-1.35725	5.739685	-14.52602459	1.47E-12	4.65E-11	18.70527631
MAP3K1	-1.25017	7.819525	-14.51660522	1.49E-12	4.69E-11	18.69229585
GINS2	1.04357	5.191175	14.49918919	1.52E-12	4.78E-11	18.66827675
NRGN	-1.54841	6.886075	-14.46711029	1.59E-12	4.96E-11	18.62397175
CLEC4D	-1.41529	5.550855	-14.45317784	1.62E-12	5.04E-11	18.60470347
SORL1	-1.57602	6.42701	-14.44870159	1.63E-12	5.07E-11	18.59850957
GCLC	1.02204	6.01167	14.44557353	1.63E-12	5.08E-11	18.59418026
ACOT1	1.13901	5.43681	14.42563283	1.68E-12	5.19E-11	18.56656316
CHIT1	3.27224	6.29806	14.40471979	1.73E-12	5.31E-11	18.53756485
NIPA1	1.06784	5.7779	14.38892794	1.77E-12	5.42E-11	18.51564416
TXNRD1	1.25771	6.985235	14.38700651	1.77E-12	5.43E-11	18.51297564
MYOZ1	1.0285	5.40204	14.38391675	1.78E-12	5.44E-11	18.50868389
TEX2	1.59565	7.019955	14.37845169	1.79E-12	5.48E-11	18.50109089
FNIP2	1.09082	6.06145	14.37531914	1.80E-12	5.49E-11	18.49673752
ANXA2P3	1.21096	6.17148	14.37414553	1.80E-12	5.49E-11	18.49510632
C1orf93	1.54965	5.859995	14.36822713	1.82E-12	5.53E-11	18.48687866
SIGLEC10	-1.99565	6.357115	-14.3447341	1.87E-12	5.68E-11	18.4541909
SPSB1	1.26638	5.51279	14.33453677	1.90E-12	5.75E-11	18.43998853
CYBASC3	1.19747	7.170395	14.30901227	1.97E-12	5.92E-11	18.40440195
DNAJC9	1.06504	6.72647	14.30069868	1.99E-12	5.98E-11	18.39279953
SNORA67	-1.13456	6.53759	-14.23211028	2.18E-12	6.48E-11	18.29686144
UBTD1	1.31587	6.752325	14.23098275	2.19E-12	6.49E-11	18.29528107
REC8	-1.117	5.622475	-14.20870821	2.26E-12	6.65E-11	18.26403919
RNU11	-1.33391	5.494175	-14.18213885	2.34E-12	6.88E-11	18.22671985
ADO	1.02343	6.777745	14.16721084	2.39E-12	6.98E-11	18.20572632
GRASP	-1.44196	5.5033	-14.16029782	2.41E-12	7.04E-11	18.19599815
LOC100130520	-1.320475	5.2893475	-14.15648492	2.42E-12	7.06E-11	18.19063085
SLAMF9	1.29677	5.509555	14.13690202	2.49E-12	7.22E-11	18.16304559
MOBKL2A	-1.01941	6.757235	-14.12108236	2.54E-12	7.36E-11	18.14073809
SCO2	-1.7215	7.55195	-14.11559851	2.56E-12	7.41E-11	18.13300039
C17orf87	-1.47253	6.127245	-14.08276247	2.68E-12	7.71E-11	18.08661627
CCNA1	1.55168	5.47927	14.06831872	2.74E-12	7.83E-11	18.06618453
METTL7B	1.03847	5.287315	14.05830203	2.77E-12	7.91E-11	18.05200494
MSC	1.37408	5.43765	14.05729308	2.78E-12	7.92E-11	18.0505762
SLC2A6	-1.10395	7.028055	-13.99695693	3.02E-12	8.55E-11	17.96498128
RILPL2	-1.0105	7.52503	-13.98869259	3.05E-12	8.63E-11	17.95323335
ARL4A	-1.07429	5.622501	-13.9872058	3.06E-12	8.64E-11	17.95111923
TNFAIP2	-1.04653	6.517885	-13.97525147	3.11E-12	8.73E-11	17.93411421
TMEM138	1.19392	6.73125	13.96872602	3.14E-12	8.80E-11	17.92482667
SLC39A8	1.93592	6.15458	13.96354237	3.16E-12	8.85E-11	17.91744633
EVL	1.20633	8.463545	13.96254887	3.17E-12	8.85E-11	17.91603156
LOC440957	1.09581	6.663275	13.96165863	3.17E-12	8.85E-11	17.91476375
CYTIP	-1.11844	5.527	-13.92737755	3.33E-12	9.20E-11	17.8658925
TK1	1.22467	5.337415	13.89322417	3.49E-12	9.61E-11	17.81710414
WSB2	1.06661	7.046895	13.89266459	3.49E-12	9.61E-11	17.81630397
RHOB	-1.96736	6.77192	-13.86937508	3.60E-12	9.85E-11	17.78297669
APOBEC3A	-1.73133	5.605645	-13.85251157	3.69E-12	1.00E-10	17.75881613
GLS	1.38606	6.39421	13.84602875	3.72E-12	1.01E-10	17.74952165
RAD51AP1	1.51379	5.747675	13.84020588	3.75E-12	1.02E-10	17.74117028
GGH	1.148535	5.7888775	13.82098099	3.86E-12	1.05E-10	17.71357664
TNFAIP8L3	1.25196	5.3831	13.80205032	3.96E-12	1.07E-10	17.68637435
TYMP	-1.33392	6.65116	-13.78925253	4.03E-12	1.09E-10	17.66796722
AHCY	1.02155	7.395915	13.78735077	4.04E-12	1.09E-10	17.66523071
LOC100133866	1.40961	5.847155	13.77208364	4.13E-12	1.11E-10	17.64325099
FAM116B	-1.05278	6.4665	-13.75678027	4.22E-12	1.13E-10	17.62119895
SLAMF7	1.29677	5.992655	13.74720821	4.28E-12	1.14E-10	17.60739543
ANGEL1	1.105	6.02069	13.68617625	4.66E-12	1.22E-10	17.51919709
TMEM51	1.79871	7.416715	13.68169285	4.69E-12	1.23E-10	17.51270532
CD55	-1.62501	6.352375	-13.66540605	4.80E-12	1.26E-10	17.48910804
ZNF366	1.27121	5.692935	13.63691073	5.00E-12	1.31E-10	17.44776678
LOC347376	-1.10463	7.477585	-13.63584503	5.00E-12	1.31E-10	17.44621929
PSTPIP2	-1.15612	6.67234	-13.624201	5.09E-12	1.32E-10	17.42930458
CAPG	1.40982	7.34973	13.5281673	5.83E-12	1.49E-10	17.28934822
SCARB1	1.35004	6.21881	13.52731086	5.84E-12	1.49E-10	17.28809642
LOC283953	1.59679	7.333425	13.52666782	5.84E-12	1.49E-10	17.28715649
FBP1	1.6528	8.32115	13.45595523	6.46E-12	1.63E-10	17.18357358
CCNF	1.20117	5.644125	13.44695058	6.55E-12	1.64E-10	17.17035137
IFI27L1	1.12819	5.928425	13.43918412	6.62E-12	1.66E-10	17.1589415
ITGAL	-1.354	6.60641	-13.43830805	6.63E-12	1.66E-10	17.15765411
MYLIP	-1.49629	6.905145	-13.40400931	6.96E-12	1.74E-10	17.10719826
PEBP1	1.26498	7.20648	13.39881394	7.01E-12	1.75E-10	17.09954636
LOC651309	-1.19374	5.6594	-13.37205077	7.29E-12	1.81E-10	17.06009056
BTG2	-1.5675	7.34649	-13.36578498	7.36E-12	1.82E-10	17.05084392
H1FX	-1.04834	6.81168	-13.35484812	7.47E-12	1.85E-10	17.03469559
TNFSF13B	-1.165885	8.0205475	-13.31929088	7.86E-12	1.94E-10	16.98212101
FOSL2	-1.16361	5.994815	-13.31290283	7.94E-12	1.95E-10	16.97266367
CTSK	2.22715	7.273775	13.29805604	8.11E-12	1.98E-10	16.95066918
SDS	2.58191	6.065015	13.29194624	8.18E-12	2.00E-10	16.94161217
TMEM106C	1.21162	6.00299	13.29103392	8.19E-12	2.00E-10	16.94025948
PRIC285	-1.65886	6.76859	-13.27915205	8.33E-12	2.02E-10	16.92263547
BUB1	1.09406	5.1959	13.27844418	8.34E-12	2.02E-10	16.92158511
GATM	1.33018	5.38496	13.26176271	8.55E-12	2.07E-10	16.89681944
SLC30A3	1.76201	5.722195	13.26025461	8.56E-12	2.07E-10	16.89457924
TRAPPC2L	1.14059	7.701415	13.22313678	9.04E-12	2.16E-10	16.83937787
HAMP	2.53928	6.15994	13.19572586	9.40E-12	2.24E-10	16.79853231
KLF6	-1.2252368	7.5792017	-13.19193158	9.46E-12	2.25E-10	16.79287298
LOC643332	-1.40702	5.43613	-13.14623736	1.01E-11	2.38E-10	16.72461518
TNFRSF9	1.12415	5.531525	13.13917212	1.02E-11	2.40E-10	16.71404413
ATIC	1.00851	7.305655	13.12112585	1.05E-11	2.45E-10	16.68702248
RNU4ATAC	-1.88105	5.889685	-13.11636908	1.06E-11	2.46E-10	16.67989496
PFAAP5	-1.28162	6.07998	-13.05477318	1.15E-11	2.67E-10	16.58741202
DHCR7	1.035975	5.4985225	13.04880688	1.17E-11	2.69E-10	16.57843538
HSPA1B	1.2759	6.1897	13.02394464	1.21E-11	2.78E-10	16.54099334
STS-1	1.22992	6.78798	13.00576433	1.24E-11	2.85E-10	16.51357795
WFS1	1.10064	5.33731	12.99674694	1.26E-11	2.87E-10	16.49996863
NME4	1.2166	6.90547	12.98061428	1.29E-11	2.93E-10	16.4756019
RETN	-1.32082	5.3702	-12.96552205	1.32E-11	2.99E-10	16.45278474
FAIM3	2.24495	6.347255	12.93296043	1.38E-11	3.13E-10	16.40348431
FFAR2	-1.7334	5.84054	-12.91704526	1.41E-11	3.19E-10	16.37935171
CD79B	-1.1237131	5.63705995	-12.87891946	1.50E-11	3.35E-10	16.32144419
HSH2D	-1.43849	5.353505	-12.85505191	1.55E-11	3.45E-10	16.2851235
CCL22	3.68228	6.47284	12.83522787	1.60E-11	3.54E-10	16.25491535
SDSL	1.62219	6.475385	12.81951516	1.63E-11	3.61E-10	16.23094581
NCRNA00120	-1.06698	5.27747	-12.81487612	1.65E-11	3.63E-10	16.22386457
LOC100130914	-1.28346	6.19883	-12.79113681	1.70E-11	3.75E-10	16.18759596
TRIP13	1.1159	5.28538	12.7745739	1.75E-11	3.83E-10	16.1622598
TOP2A	1.60999	5.508445	12.75812659	1.79E-11	3.91E-10	16.13707474
MAP3K8	-1.60006	6.5819	-12.75214819	1.81E-11	3.94E-10	16.12791392
ACAT2	1.284205	6.1467075	12.74983793	1.81E-11	3.95E-10	16.12437295
TUBB2A	1.26885	6.028875	12.71348322	1.91E-11	4.14E-10	16.06858478
P2RY8	-1.26745	6.401285	-12.71308642	1.91E-11	4.14E-10	16.06797518
SCARNA9	-1.49587	6.995115	-12.71241893	1.92E-11	4.14E-10	16.06694967
C20orf123	1.43247	5.382995	12.67554196	2.03E-11	4.35E-10	16.01022766
SP110	-1.0503125	6.68148375	-12.66899183	2.05E-11	4.38E-10	16.00013904
MAOA	1.60047	5.629535	12.65974924	2.07E-11	4.44E-10	15.98589645
TRIB1	-1.24127	7.989685	-12.60887506	2.24E-11	4.73E-10	15.90735407
PTPLA	1.09257	5.401275	12.59157919	2.30E-11	4.84E-10	15.88059507
ACTN1	1.07063	7.910275	12.57141387	2.37E-11	4.97E-10	15.84936024
MPEG1	-1.32844	6.24682	-12.55679835	2.42E-11	5.07E-10	15.82669714
CYSLTR1	-1.13953	6.505315	-12.536421	2.50E-11	5.21E-10	15.79506517
SLC45A3	1.53322	5.66885	12.51535851	2.58E-11	5.36E-10	15.76232736
PPM1H	1.15519	5.885075	12.50096313	2.63E-11	5.46E-10	15.73992758
VAMP5	-1.5666	7.10412	-12.46251676	2.79E-11	5.77E-10	15.68000467
C12orf4	1.00593	5.955655	12.46217925	2.79E-11	5.77E-10	15.67947799
GBP4	-1.82283	6.143465	-12.44737666	2.86E-11	5.88E-10	15.65636759
ITGAV	1.18642	6.46104	12.44729701	2.86E-11	5.88E-10	15.65624319
LOC653610	-1.24011	5.578475	-12.44448409	2.87E-11	5.90E-10	15.6518491
OPTN	1.32211	5.845175	12.44176912	2.88E-11	5.92E-10	15.64760729
P2RY11	1.38121	6.077885	12.43201104	2.93E-11	6.00E-10	15.63235553
CLEC7A	-1.2156268	6.08914	-12.38576266	3.14E-11	6.38E-10	15.55994296
CKS2	1.152585	6.6805625	12.37080935	3.21E-11	6.51E-10	15.53648516
CKS1B	1.10566	6.20323	12.36415384	3.24E-11	6.55E-10	15.52603734
ANXA2P1	1.249965	8.3292125	12.34578242	3.34E-11	6.72E-10	15.49717523
FABP4	3.50425	6.685235	12.34080095	3.36E-11	6.76E-10	15.48934343
OAF	-1.22719	6.551435	-12.33777504	3.38E-11	6.79E-10	15.48458495
CDKN3	1.3291	5.45151	12.3254923	3.44E-11	6.88E-10	15.46526007
CMTM2	-1.06992	5.18318	-12.32422546	3.45E-11	6.88E-10	15.46326605
LOC100129905	-1.17553	5.4444	-12.31212252	3.51E-11	7.00E-10	15.44420796
GPX3	1.78456	5.99007	12.29624719	3.60E-11	7.14E-10	15.41918762
NAAA	-1.0306633	6.81251495	-12.27963219	3.69E-11	7.29E-10	15.39297476
GBP5	-1.58924	6.07057	-12.27444646	3.72E-11	7.33E-10	15.38478782
FES	-1.228	7.08864	-12.22362849	4.02E-11	7.85E-10	15.3044177
PER3	1.06547	5.535315	12.20867821	4.12E-11	8.02E-10	15.28072438
SPARC	1.81679	5.715745	12.16203309	4.43E-11	8.53E-10	15.2066571
HTRA4	1.345595	5.6044625	12.14041271	4.58E-11	8.78E-10	15.17225231
CENTA1	-1.40968	8.03471	-12.12551348	4.68E-11	8.97E-10	15.1485156
NXT1	-1.13767	7.138605	-12.1224035	4.71E-11	9.00E-10	15.14355813
FUCA1	2.0288	8.26775	12.04815331	5.28E-11	9.97E-10	15.02490911
ACAP1	-1.02112	5.73172	-12.04757457	5.29E-11	9.97E-10	15.02398212
FRAT1	-1.12352	5.380325	-12.02231014	5.50E-11	1.03E-09	14.98348168
CDC2	1.13842	5.40901	12.020303	5.52E-11	1.04E-09	14.98026132
BCL3	-1.26511	6.729805	-12.01231222	5.59E-11	1.05E-09	14.96743646
C8orf38	1.1791	5.86301	11.99240558	5.76E-11	1.08E-09	14.9354589
FGD3	-1.08689	7.771025	-11.97671833	5.90E-11	1.10E-09	14.9102308
VSIG4	1.73887	6.180375	11.96368449	6.03E-11	1.11E-09	14.88925076
SNORD3A	-1.72061	6.584015	-11.95911765	6.07E-11	1.12E-09	14.88189559
ASPM	1.41159	5.413925	11.9472639	6.18E-11	1.14E-09	14.86279448
PLEKHF1	1.16564	5.40099	11.91024509	6.55E-11	1.20E-09	14.80304972
IL28RA	1.254615	5.3002525	11.90684329	6.59E-11	1.21E-09	14.79755249
TMEM37	1.01541	5.126865	11.90430486	6.62E-11	1.21E-09	14.79344965
VSTM1	-1.70235	5.525405	-11.90355887	6.62E-11	1.21E-09	14.79224379
ISG20	-2.00753	6.054415	-11.89311019	6.73E-11	1.23E-09	14.77534799
PRKCB1	-1.0234699	6.84450505	-11.83479733	7.38E-11	1.33E-09	14.68084779
CTSL2	1.22467	5.490455	11.82314778	7.52E-11	1.35E-09	14.66192673
LAMC1	1.24739	5.832645	11.81235026	7.65E-11	1.37E-09	14.64437699
XAF1	-1.515355	6.4130425	-11.79724436	7.83E-11	1.40E-09	14.61980432
LOC440063	1.06929	8.596175	11.7927184	7.89E-11	1.41E-09	14.61243735
OKL38	1.25575	6.383295	11.7778459	8.08E-11	1.43E-09	14.58821421
SEMA4A	-1.29642	6.86227	-11.77565215	8.10E-11	1.44E-09	14.58463925
LOC441268	-1.23083	5.910165	-11.77047119	8.17E-11	1.45E-09	14.57619433
DLGAP5	1.119625	5.2466025	11.74153534	8.56E-11	1.51E-09	14.52897772
MERTK	1.14747	6.56343	11.72954869	8.72E-11	1.53E-09	14.50939268
HIST2H2AC	-1.3711	6.58946	-11.68355827	9.38E-11	1.63E-09	14.43410929
EMR1	-1.26193	5.586425	-11.68262895	9.40E-11	1.63E-09	14.43258577
IFITM2	-1.87559	8.212785	-11.662892	9.70E-11	1.68E-09	14.40020769
RNF19B	-1.31995	6.006645	-11.6602415	9.74E-11	1.68E-09	14.39585648
FER1L3	1.04847	6.952715	11.65255793	9.86E-11	1.70E-09	14.38323854
NRIP3	1.85703	7.289165	11.63165409	1.02E-10	1.75E-09	14.3488788
GDF15	1.95536	5.67798	11.62689593	1.03E-10	1.76E-09	14.34105135
PROK2	-2.31685	6.159325	-11.61627643	1.04E-10	1.79E-09	14.32357305
TDRD3	1.33378	5.80637	11.59179862	1.09E-10	1.85E-09	14.28324043
MSR1	1.6269333	5.79830665	11.54691642	1.17E-10	1.97E-09	14.20912221
HES4	-1.87087	6.542575	-11.48580956	1.29E-10	2.15E-09	14.10786641
RNF138	-1.11418	5.85495	-11.4476926	1.37E-10	2.28E-09	14.04450362
NUSAP1	1.149365	5.7940875	11.42137841	1.43E-10	2.36E-09	14.00066999
LOC100130229	-1.97671	5.939235	-11.41521637	1.44E-10	2.38E-09	13.99039465
MT1G	2.20039	6.297435	11.39721122	1.49E-10	2.44E-09	13.96034725
ID1	-1.092915	5.3003625	-11.30046763	1.74E-10	2.79E-09	13.79830009
FSCN1	1.71414	7.77193	11.29620177	1.75E-10	2.81E-09	13.79113135
ALDH5A1	1.08648	5.26778	11.26260227	1.85E-10	2.95E-09	13.73459855
IL1RN	1.2116398	6.8052866	11.25454545	1.88E-10	2.99E-09	13.72102428
MARCKSL1	-1.72328	6.39367	-11.25363345	1.88E-10	2.99E-09	13.71948729
THBS1	-3.05633	6.282775	-11.16536133	2.17E-10	3.38E-09	13.57029111
CLDN23	1.63261	6.500115	11.16146464	2.19E-10	3.40E-09	13.56368528
FCHO2	1.24642	6.28186	11.15198488	2.22E-10	3.45E-09	13.54760785
SLC25A19	1.04289	6.863215	11.12135287	2.34E-10	3.61E-09	13.49558904
BHLHB3	1.36764	5.28443	11.11542067	2.36E-10	3.64E-09	13.4855031
IRF7	-1.0933399	5.84110345	-11.11278066	2.37E-10	3.65E-09	13.48101332
FCN1	-2.26148	8.93412	-11.10173555	2.41E-10	3.71E-09	13.46222082
COL8A2	1.513735	6.4357025	11.08330436	2.49E-10	3.81E-09	13.43083138
LOC731486	1.11341	6.851425	11.04984409	2.63E-10	4.00E-09	13.37375032
KCNK13	1.05072	5.92315	11.04728112	2.64E-10	4.01E-09	13.36937293
CCL2	2.84227	7.142285	11.02316239	2.75E-10	4.17E-09	13.32814395
CYP27B1	1.97883	5.748745	11.00575348	2.83E-10	4.28E-09	13.29834461
CLEC12A	-1.582665	6.625305	-10.91797798	3.28E-10	4.88E-09	13.14758092
GAPT	-1.48029	6.580495	-10.91382093	3.30E-10	4.91E-09	13.14041933
LOC728653	-1.19187	5.657105	-10.90527018	3.35E-10	4.97E-09	13.12568236
LRG1	-1.31345	5.684765	-10.88758507	3.45E-10	5.11E-09	13.09517645
ELL2	1.32855	6.065545	10.88619992	3.46E-10	5.12E-09	13.09278565
SQLE	1.260345	6.3517575	10.86857869	3.56E-10	5.24E-09	13.06235216
POU2F2	-1.06414	5.23802	-10.84965427	3.68E-10	5.39E-09	13.02962889
LOC729021	-1.17837	6.203785	-10.84083642	3.73E-10	5.46E-09	13.01436764
ALDH1A2	1.23596	5.366905	10.8087627	3.94E-10	5.72E-09	12.95878271
OLFML2B	1.34502	5.42493	10.7794433	4.14E-10	5.95E-09	12.90786907
TUBB6	1.071585	6.1707525	10.72167409	4.56E-10	6.46E-09	12.80726558
SLC2A3	-1.17099	8.767735	-10.66611839	5.01E-10	7.05E-09	12.7101572
HIST2H2AA3	-1.40682	7.003245	-10.58407954	5.77E-10	8.01E-09	12.56610935
CIR1	1.6119	7.46375	10.57375169	5.87E-10	8.14E-09	12.54792018
RHBDF1	1.86492	5.75199	10.57227324	5.89E-10	8.15E-09	12.54531536
NKG7	-1.43987	5.436255	-10.54163041	6.20E-10	8.51E-09	12.49127004
HIST2H2BE	-1.29128	6.03059	-10.51495644	6.49E-10	8.84E-09	12.44413602
NMB	1.40793	5.595975	10.5079107	6.57E-10	8.93E-09	12.43167211
EBI2	-1.25487	7.751065	-10.46655647	7.06E-10	9.51E-09	12.35839993
SNORD3C	-1.50831	5.805745	-10.44723019	7.30E-10	9.80E-09	12.32408891
PTRF	1.93533	5.708405	10.44325356	7.35E-10	9.84E-09	12.31702356
TSPAN32	-1.0938234	6.1957517	-10.44204395	7.36E-10	9.85E-09	12.31487406
KIF20A	1.08841	5.225825	10.43987146	7.39E-10	9.88E-09	12.31101307
KLHDC8B	1.06315	6.055655	10.4212449	7.63E-10	1.02E-08	12.27788694
LOC730286	-1.22586	5.86582	-10.40258389	7.88E-10	1.05E-08	12.24465881
PLTP	1.61437	5.599315	10.39301011	8.02E-10	1.06E-08	12.22759571
DYSF	-1.5708	6.54654	-10.3760451	8.25E-10	1.09E-08	12.19733298
CADM1	1.67618	5.56651	10.30143261	9.40E-10	1.23E-08	12.06383462
SLC43A2	-1.09583	6.886155	-10.2808911	9.74E-10	1.27E-08	12.02696588
HPGD	1.77752	5.85256	10.26365759	1.00E-09	1.30E-08	11.99599593
VWA5A	1.063395	5.8331075	10.22448352	1.08E-09	1.39E-08	11.92546599
HBEGF	-2.28083	7.102375	-10.18674464	1.15E-09	1.48E-08	11.85734735
AGPAT9	1.07438	7.50202	10.18031294	1.16E-09	1.49E-08	11.84572121
LOC648984	-1.01747	6.776785	-10.13200636	1.26E-09	1.61E-08	11.75824269
PCSK5	-1.15317	6.173075	-10.09423611	1.35E-09	1.71E-08	11.68964975
TLR5	-1.11442	6.37973	-10.05058147	1.46E-09	1.83E-08	11.61015683
COL6A1	1.59598	5.52498	10.01614245	1.55E-09	1.94E-08	11.54728301
SLC2A8	1.0558	6.3395	9.974335653	1.67E-09	2.07E-08	11.47076548
LOC100134530	-1.10176	5.96008	-9.9717187	1.68E-09	2.08E-08	11.46596873
SLC28A3	1.56818	5.40876	9.969234777	1.69E-09	2.09E-08	11.46141504
FANCE	1.20223	6.123865	9.967626402	1.69E-09	2.09E-08	11.45846606
LOC100134634	-1.00882	5.85197	-9.942072597	1.77E-09	2.18E-08	11.41157071
GNG2	-1.08388	6.08399	-9.936527022	1.79E-09	2.20E-08	11.40138321
SCIN	1.12974	5.26607	9.91155466	1.87E-09	2.29E-08	11.35546139
COL22A1	1.89707	5.580585	9.905815883	1.89E-09	2.31E-08	11.34489759
HIST2H2AA4	-1.38488	6.98553	-9.88667045	1.96E-09	2.38E-08	11.30962612
LOC283340	1.08932	5.22619	9.871957787	2.01E-09	2.44E-08	11.28249071
LOC402644	1.10536	7.85822	9.824759586	2.19E-09	2.63E-08	11.19526177
C13orf31	1.19427	5.659495	9.805132354	2.27E-09	2.72E-08	11.15890755
CXCR4	-1.1776833	6.29354505	-9.725373516	2.62E-09	3.11E-08	11.01068845
LOC730284	-1.0125	5.85278	-9.71674263	2.66E-09	3.15E-08	10.99460233
NAPRT1	-1.10132	7.11609	-9.714549864	2.67E-09	3.16E-08	10.99051402
GALNT12	1.55482	5.62919	9.70743872	2.70E-09	3.19E-08	10.97725153
BNIP3	1.16249	6.328515	9.680117017	2.84E-09	3.34E-08	10.92623762
ZC3H12A	-1.1778	6.15789	-9.553420778	3.58E-09	4.13E-08	10.68846534
MLPH	1.05309	5.223275	9.532225894	3.72E-09	4.27E-08	10.64849346
TIMP3	1.81053	5.568835	9.523452503	3.78E-09	4.34E-08	10.63193111
SNORA12	-1.07754	5.73832	-9.504101653	3.92E-09	4.48E-08	10.59536664
H2AFY2	1.09369	6.122495	9.489460482	4.03E-09	4.59E-08	10.56767021
C1orf85	1.18207	7.996265	9.462299696	4.23E-09	4.80E-08	10.51621947
GAL3ST4	1.42788	5.59049	9.43761597	4.43E-09	5.00E-08	10.4693807
ABCA1	1.59695	7.537105	9.385334529	4.88E-09	5.45E-08	10.36992052
MX2	-1.36859	6.889045	-9.357973484	5.13E-09	5.70E-08	10.31773149
MOSC1	-1.18615	6.253325	-9.346774259	5.24E-09	5.81E-08	10.29634258
IFITM1	-2.25227	6.021635	-9.320924599	5.50E-09	6.07E-08	10.24691287
LOC728492	1.02315	6.352545	9.274169713	6.00E-09	6.56E-08	10.15729314
APOC2	2.25765	5.892785	9.261884051	6.14E-09	6.71E-08	10.13369797
MYBPH	1.05148	5.34368	9.152835724	7.53E-09	8.05E-08	9.923423383
PRC1	1.12298	6.05709	9.11673667	8.06E-09	8.55E-08	9.853480148
CCRL2	1.12743	6.339245	9.11586075	8.08E-09	8.56E-08	9.851780946
NOTCH1	-1.11646	6.77217	-9.074078288	8.74E-09	9.18E-08	9.770612752
SPINT2	-1.01897	6.717325	-9.070363415	8.80E-09	9.24E-08	9.763385255
MAF	1.016655	5.6879975	9.033854966	9.43E-09	9.84E-08	9.692261656
BATF3	-1.02263	5.248565	-8.993357501	1.02E-08	1.05E-07	9.61316627
FBN2	-1.12709	6.223035	-8.970017516	1.06E-08	1.09E-07	9.56748506
LOC647307	1.0691	6.15713	8.852164622	1.33E-08	1.34E-07	9.335747057
VNN2	-1.3103767	6.25230165	-8.750867621	1.62E-08	1.59E-07	9.135123605
CD52	1.17058	9.1826	8.737127301	1.67E-08	1.63E-07	9.107807398
CCL3L1	-1.6451933	7.55854665	-8.729958664	1.69E-08	1.65E-07	9.093546141
IER3	-1.21372	8.22415	-8.709060292	1.76E-08	1.71E-07	9.051932755
CMBL	1.02313	5.313445	8.692149945	1.82E-08	1.76E-07	9.01821871
FCER1A	-1.60614	6.01826	-8.661464778	1.93E-08	1.86E-07	8.956946511
RPPH1	-1.26119	5.593295	-8.624064135	2.07E-08	1.99E-07	8.882098356
IFITM3	-1.88005	7.852935	-8.530406085	2.49E-08	2.34E-07	8.693860914
HIST1H4C	1.01095	8.168345	8.502169873	2.63E-08	2.46E-07	8.636884902
OAS2	-1.0175975	5.96041125	-8.442081867	2.97E-08	2.72E-07	8.515288394
PKD2L1	1.18552	5.48679	8.405164187	3.19E-08	2.91E-07	8.440344639
SNORD89	-1.34487	6.504555	-8.376175975	3.38E-08	3.06E-07	8.381372042
PDK4	-1.69163	5.805635	-8.303541988	3.90E-08	3.48E-07	8.233121304
EMILIN1	1.10852	5.21161	8.301640285	3.92E-08	3.49E-07	8.22923045
LOC641978	-1.11048	5.49187	-8.300406433	3.93E-08	3.50E-07	8.226705752
DDIT4	-1.35712	7.29537	-8.285711479	4.04E-08	3.60E-07	8.196621615
S100P	-1.41265	5.597245	-8.267445224	4.19E-08	3.72E-07	8.159186399
LGI2	1.17169	5.404265	8.055707139	6.42E-08	5.50E-07	7.722026555
CXCL2	-2.09463	6.432695	-8.043335371	6.58E-08	5.63E-07	7.696300037
AMDHD1	1.32086	5.69907	8.016602471	6.95E-08	5.90E-07	7.640641014
SIGLEC14	-1.04672	7.47065	-7.991800554	7.31E-08	6.17E-07	7.588917767
DHDH	1.17133	5.241535	7.990121673	7.34E-08	6.19E-07	7.585413597
SLC2A14	-1.00865	5.731285	-7.975097478	7.56E-08	6.36E-07	7.554038388
NAPSA	-1.5046	5.85466	-7.943528964	8.07E-08	6.74E-07	7.488016115
ZBP1	-1.0587	5.32662	-7.866677509	9.44E-08	7.76E-07	7.326737853
CD93	-1.47232	7.87766	-7.798949719	1.08E-07	8.80E-07	7.183958544
CYTL1	1.03987	5.272085	7.738947634	1.23E-07	9.85E-07	7.056959564
CXCL10	-1.14373	5.647315	-7.738167625	1.23E-07	9.86E-07	7.055305484
CYGB	1.03373	5.214175	7.724364679	1.27E-07	1.01E-06	7.026021808
C21orf7	-1.48782	6.20117	-7.691206647	1.36E-07	1.08E-06	6.955572553
FADS1	1.0779	6.63379	7.651792564	1.47E-07	1.16E-06	6.871642772
NBL1	1.06875	5.179985	7.629285748	1.54E-07	1.21E-06	6.823624124
DDIT4L	1.3459	5.46651	7.592317452	1.67E-07	1.30E-06	6.744606974
AVPI1	1.17618	7.02717	7.574484082	1.73E-07	1.34E-06	6.706425125
C1QB	1.69442	6.6839	7.505491299	2.00E-07	1.53E-06	6.558315888
DUSP2	-1.32643	7.399255	-7.483752148	2.09E-07	1.59E-06	6.511518356
LOC728830	-1.30972	5.60024	-7.460799959	2.19E-07	1.66E-06	6.462042389
MMD	1.22092	7.17279	7.441888182	2.28E-07	1.72E-06	6.421224196
SERPINB2	-1.486005	5.5948175	-7.418782406	2.40E-07	1.80E-06	6.371290469
CCL3L3	-1.06061	8.701435	-7.378183469	2.61E-07	1.95E-06	6.283383676
HTR2B	1.48214	5.45619	7.373949132	2.64E-07	1.96E-06	6.274202915
MS4A6A	-1.1012834	8.5163083	-7.373276405	2.64E-07	1.97E-06	6.272744114
GJB2	1.5703	6.06585	7.317074281	2.97E-07	2.19E-06	6.150662562
IFI44L	-2.25997	6.476135	-7.308724894	3.03E-07	2.23E-06	6.132491129
SEL1L2	1.27979	5.314755	7.303016115	3.06E-07	2.25E-06	6.120061455
CSRP2	1.23567	5.562745	7.259407467	3.36E-07	2.45E-06	6.024973471
AK1	1.04646	5.29592	7.24923918	3.43E-07	2.50E-06	6.002766314
LILRB5	1.21579	5.429665	7.122562287	4.51E-07	3.20E-06	5.724992676
SNORD13	-1.01706	5.99845	-7.087783548	4.86E-07	3.42E-06	5.648370971
ZFP36L2	-1.03825	7.122815	-7.087169464	4.86E-07	3.42E-06	5.647016686
PHGDH	1.40459	5.767785	6.998215323	5.89E-07	4.06E-06	5.450333199
RNU1-5	-1.2924	6.70135	-6.908923076	7.15E-07	4.84E-06	5.2518974
FCRLB	1.09348	5.77222	6.807439753	8.93E-07	5.93E-06	5.025160168
VWF	1.0498	5.80621	6.801316876	9.05E-07	6.00E-06	5.011439447
LGALS2	-1.95957	6.827945	-6.772201973	9.65E-07	6.36E-06	4.946132904
HS3ST2	1.52864	5.39894	6.768060288	9.74E-07	6.41E-06	4.936834388
CCL7	1.54047	5.390685	6.76277653	9.85E-07	6.47E-06	4.924968744
MT1H	1.00961	5.321275	6.735612469	1.05E-06	6.84E-06	4.863912966
M160	1.65266	5.57319	6.717109111	1.09E-06	7.08E-06	4.82227201
PTGDS	1.6196	5.64106	6.699304165	1.13E-06	7.33E-06	4.782163482
HRASLS3	-1.37518	5.58121	-6.643071319	1.28E-06	8.21E-06	4.655237961
NAPSB	-1.663905	6.2215675	-6.60601075	1.39E-06	8.84E-06	4.57137911
CD209	1.00877	5.413695	6.555581049	1.56E-06	9.78E-06	4.457006248
JAKMIP2	1.02044	5.23289	6.497327874	1.77E-06	1.10E-05	4.324516155
ADORA3	1.234055	5.8167225	6.255067256	3.06E-06	1.81E-05	3.769331513
CLEC5A	1.01613	6.047025	6.239526906	3.17E-06	1.87E-05	3.733493208
ISG15	-1.26583	7.026305	-5.855421042	7.62E-06	4.18E-05	2.839622096
TNF	-1.5796	6.48314	-5.823778211	8.19E-06	4.48E-05	2.765329747
IFIT2	-1.17631	6.575755	-5.81152782	8.43E-06	4.60E-05	2.736542642
FOLR3	-2.04876	6.9102	-5.749986469	9.72E-06	5.24E-05	2.591718598
CD163L1	1.19211	5.277725	5.720619302	1.04E-05	5.58E-05	2.5224891
TUBB1	-1.71416	5.52342	-5.605346371	1.36E-05	7.14E-05	2.250024956
LOC100133583	-1.22634	7.74049	-5.594921151	1.39E-05	7.30E-05	2.225328478
CCL20	-1.67878	5.68436	-5.400202434	2.20E-05	0.000111246	1.762502
PLA2G4C	1.30763	6.169605	5.366623517	2.38E-05	0.000119476	1.68240876
LMNA	1.08588	7.03118	5.188352608	3.63E-05	0.000176136	1.255984904
EPSTI1	-1.00167	7.467435	-5.142811885	4.05E-05	0.000194916	1.146757117
HBB	-2.10284	5.76844	-5.039332969	5.18E-05	0.00024481	0.898186072
HOXA5	-1.17381	5.653585	-4.970112442	6.11E-05	0.000284804	0.731649498
KLK4	1.08998	5.18995	4.833219439	8.47E-05	0.000384485	0.401817747
RGS1	1.13923	7.554395	4.797142932	9.24E-05	0.000416136	0.3148113
MX1	-1.06571	8.287115	-4.708484349	0.000114262	0.000506932	0.100891823
LOC642073	-1.10759	7.293565	-4.440219384	0.000217947	0.000919125	-0.546575057
GP9	-1.1593	5.28192	-4.294862233	0.00030947	0.001270683	-0.896920959
PPBP	-1.49011	6.437135	-4.123876095	0.00046749	0.001856201	-1.307916116
HLA-DQB1	-1.23434	6.2027	-3.843682435	0.000917881	0.00344646	-1.976907462
CCL4L1	-1.23369	6.798845	-3.717151844	0.001243346	0.004543693	-2.276357958
HBA2	-1.465135	5.7163125	-3.553018837	0.00183993	0.006508795	-2.661507076
LOC728835	-1.12603	7.026605	-3.177259263	0.004462708	0.014664613	-3.524598983
HBA1	-1.13351	5.270165	-2.920032223	0.008079444	0.025018459	-4.095488134
